# Supplementary material for: Immuno-oncologic profiling of pediatric brain tumors reveals major clinical significance of the tumor immune microenvironment
Source: Nat Commun. 2024 Jul 10;15:5790. doi: 10.1038/s41467-024-49595-1 (PMC11237052; doi:10.1038/s41467-024-49595-1)
Supplement: Supplementary file 4 — Supplementary Data 1-22 [file 41467_2024_49595_MOESM4_ESM.xlsx]

## Sheet: 1 - NanoString counts
Supplementary Data 1: Normalized NanoString counts for all SickKids samples (source data for Figs S2a, 4a, 5b-c, 7b, S5c, S7a, S12)
HGNC	Entrez	Accession	CodeClass	AY00836	AY00871	AY00883	AY00890	AY00898	AY00906	AY00908	AY00909	AY00913	AY00915	AY00917	AY00918	AY00921	AY00925	AY00930	AY00934	AY00940	AY00943	AY00945	AY00946	AY00947	AY00948	AY00950	AY00953	AY00957	AY00958	AY00960	AY00961	AY00963	AY00967	AY00968	AY00969	AY00975	AY00976	AY00977	AY00978	AY00981	AY00982	AY00985	AY00986	AY00992	AY00993	AY01000	AY01001	AY01006	AY01007
ADAMDEC1	27299	NM_014479.2	Endogenous	18	29	42	44	11	61	17	9	362	6	100	11	69	9	183	44	17	16	9	9	30	33	37	35	12	94	62	17	11	16	8	1006	61	451	11	44	71	19	157	81	11	28	20	11	331	22
APOL3	80833	NR_027833.1	Endogenous	341	585	1260	475	520	872	322	499	488	327	481	348	223	117	1224	370	334	189	372	168	640	103	815	202	420	976	316	512	216	458	320	797	1377	667	327	735	436	428	1091	137	479	456	395	551	388	384
ARID2	196528	NM_152641.2	Endogenous	1733	2446	1731	2608	1432	1415	1963	2641	1982	2654	1174	2015	2310	1329	3476	2476	2280	4002	1644	1766	2352	2821	1977	2250	1938	4471	1292	1130	1318	1673	1696	2090	2310	2240	1584	2367	1593	1754	2206	2012	2544	2092	2304	2333	2356	2154
B2M	567	NM_004048.2	Endogenous	5474	17048	38674	4966	17193	102354	27740	6174	25135	6848	36551	17736	15544	10567	21114	14186	14840	12115	13524	5277	14805	9666	6812	18829	18770	7949	18306	11528	12577	5732	7213	65785	7297	48342	12607	11939	34954	6774	58909	16692	6694	31067	18053	9993	28346	28597
BRD7	29117	NM_001173984.2	Endogenous	708	1329	729	798	1462	1032	1836	1730	1990	1146	124	821	1900	1082	1730	1730	2010	2338	1590	1385	2371	1997	740	798	916	463	1045	905	2082	1373	1462	1553	192	1285	1729	988	2305	1351	1153	1173	2210	2518	2482	1803	1911	1849
CCL4	6351	NM_002984.2	Endogenous	44	1537	1095	117	536	624	1281	1734	38	392	299	55	50	1670	479	264	50	28	61	3405	47	16	30	184	4130	163	112	46	36	1274	70	598	78	129	380	74	34	35	223	211	496	1065	68	67	1305	28
CCL5	6352	NM_002985.2	Endogenous	59	51	273	73	40	219	53	51	35	52	182	20	58	19	361	59	55	25	40	37	35	19	67	388	26	111	69	132	39	40	35	279	183	234	76	49	34	79	438	40	63	71	33	89	128	20
CCR4	1233	NM_005508.4	Endogenous	29	20	39	24	12	27	17	16	20	16	26	13	18	10	41	13	23	12	19	8	18	13	44	25	17	43	22	30	16	27	14	20	105	58	19	7	11	30	54	12	21	17	30	35	33	13
CD14	929	NM_000591.2	Endogenous	338	1823	7294	983	832	3761	1357	1418	1471	1020	6952	2307	369	715	8128	725	488	416	1020	844	1173	854	533	2643	911	2304	1210	1554	1242	676	338	4325	1377	5846	1199	809	1114	567	4160	1116	615	1634	546	690	5380	915
CD163	9332	NM_004244.4	Endogenous	35	76	734	225	54	692	90	147	255	17	1880	38	128	17	6468	175	39	105	25	22	33	37	52	492	55	745	212	281	219	62	33	718	61	2731	102	174	229	41	4218	246	63	74	68	108	1880	352
CD19	930	XM_011545981.1	Endogenous	32	45	37	20	17	55	21	27	20	17	43	21	33	11	34	22	17	23	17	12	18	12	30	14	14	69	18	24	12	29	14	36	44	71	23	27	17	22	54	12	17	14	29	24	31	38
CD27	939	NM_001242.4	Endogenous	32	58	59	83	18	56	15	33	41	20	39	31	26	19	67	22	34	33	28	16	42	15	96	37	19	120	28	40	34	43	21	47	52	89	56	59	13	44	157	21	26	31	26	50	55	40
CD274	29126	NM_014143.3	Endogenous	50	80	183	117	48	76	27	49	66	37	150	46	26	44	111	35	36	30	61	34	49	15	104	56	31	266	38	54	22	48	50	79	113	149	61	71	23	52	194	23	30	27	25	67	79	40
CD276	80381	NM_001024736.1	Endogenous	758	760	1749	724	449	1100	485	825	595	726	1960	583	422	665	1802	596	541	1896	573	328	603	1039	600	436	677	4660	1070	495	1396	539	487	2086	1072	2912	438	644	910	542	2004	1024	822	636	1635	532	970	1794
CD28	940	NM_001243078.1	Endogenous	12	11	10	5	8	5	7	7	7	6	11	15	5	5	24	3	8	8	9	4	12	4	52	10	7	9	6	11	8	21	8	10	35	13	10	15	4	11	8	9	2	8	7	13	24	10
CD38	952	NM_001775.2	Endogenous	103	3423	474	1595	1707	670	1274	742	1532	2562	74	1702	206	1165	349	1235	3123	1598	1349	789	2943	156	1459	1066	2865	86	393	225	226	1099	1035	1809	2485	645	1289	1064	479	1272	500	365	1959	3119	87	2613	1342	425
CD3E	916	NM_000733.2	Endogenous	21	38	167	54	21	94	17	25	38	13	80	18	17	19	72	19	26	9	13	18	39	11	37	25	16	77	28	79	26	27	10	91	96	132	29	22	17	22	128	14	22	31	18	39	49	20
CD4	920	NM_000616.4	Endogenous	138	956	1538	357	572	1377	471	435	1013	396	1351	998	186	322	2472	556	329	144	782	290	445	230	385	593	544	360	444	720	405	316	245	1131	558	1649	453	415	598	261	1884	552	335	908	230	547	1444	500
CD47	961	NM_001777.3	Endogenous	273	657	1271	465	1249	826	1231	938	632	710	407	549	812	468	573	858	1088	469	1159	690	1141	405	459	686	987	266	1309	1357	617	1040	1068	1093	314	906	324	514	1366	1024	950	828	1498	1122	1199	1410	1117	951
CD68	968	NM_001251.2	Endogenous	297	1521	4134	597	910	2775	505	713	1725	677	1631	1096	504	460	12245	1142	767	533	1185	549	747	527	481	781	762	1139	957	1172	832	507	439	3782	523	3461	774	698	1188	387	4982	925	772	1687	637	786	4953	832
CD7	924	NM_006137.6	Endogenous	29	31	52	49	13	23	16	18	25	13	52	16	22	14	51	19	14	15	13	14	26	14	59	37	12	86	22	22	11	24	19	60	44	65	23	25	25	35	87	18	20	25	20	20	33	36
CD74	972	NM_001025159.1	Endogenous	5879	35030	67700	12487	10144	65638	6250	15878	45723	2404	4165	8274	6914	4701	62379	12044	3538	8971	8357	9330	15739	6844	9300	7374	4338	27469	12788	25860	21046	9429	4781	59051	5170	73223	23809	14593	16996	6207	121397	12788	14451	18536	8222	11114	55327	16088
CD80	941	NM_005191.3	Endogenous	68	56	69	83	23	106	24	89	85	35	45	40	36	19	75	55	38	30	37	32	35	20	185	45	16	291	41	65	21	75	47	71	235	74	69	59	19	38	107	24	37	41	30	72	62	33
CD84	8832	NM_001184879.1	Endogenous	59	38	25	64	24	23	8	29	28	20	15	21	12	13	31	16	24	19	18	14	18	8	67	27	10	94	9	21	9	21	21	11	87	33	16	25	10	25	62	12	13	12	14	30	48	20
CD86	942	NM_175862.3	Endogenous	38	172	158	93	72	199	40	58	98	63	152	79	29	57	231	62	49	38	110	48	67	39	118	68	61	120	63	65	37	86	35	122	192	179	68	37	78	68	331	50	58	102	41	76	126	77
CD8A	925	NM_001768.5	Endogenous	32	80	389	83	158	197	53	91	48	37	56	28	50	19	190	91	82	33	148	49	116	54	126	48	64	137	165	312	36	145	132	174	70	219	71	57	55	237	454	59	126	85	315	115	119	76
CDK4	1019	NM_000075.2	Endogenous	1945	2435	2393	1668	2061	4430	3343	1491	1872	2479	5612	2933	2454	3258	2734	1954	3032	3021	1958	2120	2035	3765	2251	2213	3040	2724	3424	991	22193	871	1506	3464	2188	38296	8916	1848	3455	1544	2623	4765	2127	2808	3546	2252	2367	20819
CHAD	1101	NM_001267.2	Endogenous	29	29	41	34	24	15	20	25	22	20	32	9	35	19	67	48	43	12	107	18	33	20	30	27	35	9	51	36	8	19	37	9	70	18	26	22	7	95	54	24	92	31	87	85	22	27
CKMT2	1160	NM_001099735.1	Endogenous	82	168	203	196	129	167	106	129	70	73	67	97	116	34	369	144	94	49	230	39	159	27	200	52	142	77	236	431	55	225	303	153	436	346	84	125	53	232	211	53	198	134	150	247	139	253
CMKLR1	1240	NM_004072.1	Endogenous	120	235	580	235	92	212	765	132	337	124	189	197	200	52	1221	230	447	44	111	78	156	54	81	231	303	171	108	200	114	88	52	248	166	422	134	187	84	128	706	97	365	304	63	384	377	92
CSF1R	1436	NM_005211.2	Endogenous	367	2395	1544	954	766	800	213	1262	1081	757	620	941	125	465	2744	395	367	160	1161	433	764	212	1259	589	600	882	425	755	316	794	481	806	1386	1102	837	536	394	539	3132	353	595	625	185	786	1166	334
CSF2	1437	NM_000758.2	Endogenous	21	25	25	34	20	28	22	18	18	19	39	18	25	15	24	15	24	11	23	16	42	9	59	48	17	69	24	32	23	40	19	8	78	47	29	29	17	22	54	24	28	19	25	41	40	19
CTLA4	1493	NM_005214.3	Endogenous	41	42	63	49	25	87	32	42	25	26	74	26	29	11	82	25	25	13	28	19	32	15	67	33	17	103	32	21	8	29	25	32	113	45	48	22	28	44	120	22	67	43	29	50	49	26
CXCL10	3627	NM_001565.2	Endogenous	56	58	157	73	30	995	29	51	55	43	52	48	31	29	176	48	55	52	39	21	56	21	89	35	22	180	50	57	64	86	41	362	105	228	90	66	68	57	343	47	65	90	51	89	112	88
CXCL9	4283	NM_002416.1	Endogenous	47	42	186	88	18	453	16	27	40	17	35	26	67	13	251	24	32	34	23	16	39	15	59	48	22	146	41	71	80	35	21	191	105	125	74	59	19	30	202	28	45	68	37	52	97	19
CXCR6	10663	NM_006564.1	Endogenous	9	20	35	34	12	20	13	7	20	14	26	13	26	5	43	13	18	12	10	7	35	10	37	23	6	34	15	29	10	11	10	45	35	54	32	15	6	22	83	17	25	17	8	17	22	19
DNER	92737	NM_139072.3	Endogenous	1257	1048	640	695	471	1246	1418	227	1662	827	240	784	1336	375	255	872	1470	152	626	656	1253	475	933	1112	1664	43	457	503	339	335	507	801	994	350	385	1858	597	632	702	414	1019	1065	587	1460	648	808
FASLG	356	NM_000639.1	Endogenous	26	22	80	44	20	28	13	25	17	19	32	21	42	11	39	30	20	23	20	7	33	9	52	27	9	51	48	46	14	35	4	48	131	67	40	25	13	22	78	18	19	16	25	30	48	37
FCMR	9214	NM_005449.4	Endogenous	41	42	41	78	24	33	28	62	27	24	26	39	43	17	99	36	34	53	26	28	23	9	52	58	32	77	22	38	24	38	29	45	78	199	23	27	29	35	112	23	35	47	30	37	104	33
FGL2	10875	NM_006682.2	Endogenous	82	529	1121	206	369	1459	245	143	1012	69	130	156	252	120	340	331	159	146	402	151	254	125	281	417	105	248	218	300	190	257	124	1018	122	870	280	315	369	177	1384	249	196	570	148	289	533	215
FOXP3	50943	NM_014009.3	Endogenous	217	159	132	328	58	99	71	143	73	88	119	69	78	69	166	77	93	86	90	78	140	59	370	159	54	403	53	128	62	223	128	64	253	154	139	123	47	147	235	52	105	69	75	163	134	65
FZR1	51343	NM_001136197.1	Endogenous	1008	1501	1363	1355	1627	1464	1574	1710	1425	1814	1525	1159	1567	1300	1241	1441	1398	1615	1480	670	1810	1370	1333	1804	1783	1096	1758	1812	1221	1405	1293	1700	1151	1745	1193	1194	1493	1405	1574	1381	1782	1549	1645	1525	1499	1760
GBP1	2633	NM_002053.1	Endogenous	103	771	2467	514	411	2214	303	426	1451	496	628	307	147	94	952	319	296	576	160	224	356	128	259	252	301	1610	447	338	275	198	165	4172	262	7256	501	319	308	300	2305	303	314	414	357	388	1204	1445
GPR171	29909	NM_013308.2	Endogenous	62	47	52	117	23	31	26	49	41	42	50	44	54	29	70	47	51	50	31	23	51	18	81	41	20	163	61	70	26	86	47	41	183	100	82	103	12	52	103	30	75	33	33	76	70	38
GZMA	3001	NM_006144.2	Endogenous	47	49	181	98	33	142	25	47	50	35	54	40	46	16	104	43	54	30	47	24	58	31	111	68	17	180	67	116	37	72	43	207	148	201	61	39	25	60	227	35	57	38	41	52	95	35
GZMB	3002	NM_004131.3	Endogenous	21	22	56	44	14	33	33	22	17	27	76	14	38	9	87	19	42	15	19	4	47	18	37	43	12	60	43	38	22	21	12	119	78	71	31	61	8	16	50	25	40	27	26	52	106	33
GZMK	3003	NM_002104.2	Endogenous	24	36	84	29	13	56	12	16	8	24	30	11	18	8	63	19	34	15	24	12	25	11	44	37	9	34	42	59	11	13	10	45	87	109	32	12	13	33	140	17	16	31	30	24	42	24
HAVCR2	84868	NM_032782.4	Endogenous	120	552	567	303	213	441	134	363	425	213	360	274	87	204	992	184	181	77	346	227	237	103	193	151	184	180	173	241	146	196	140	381	314	433	227	106	291	142	1264	192	233	369	165	310	595	193
HHLA2	11148	NM_001282556.1	Endogenous	32	9	21	34	9	8	13	25	13	24	17	14	17	16	29	10	21	9	10	10	21	10	104	12	6	60	26	16	12	16	17	10	17	40	29	34	7	25	45	17	19	13	18	39	26	28
HLA-DQA1	3117	NM_002122.3	Endogenous	112	525	3788	24	14	6607	289	308	8	33	19	155	9	5	622	721	87	113	145	169	181	5	44	558	141	574	7	16	9	153	47	10	253	16	701	37	914	19	2528	336	298	693	209	139	20	14
HLA-DRB1	3123	NM_002124.3	Endogenous	1428	4904	16779	2461	1335	17418	715	1219	6302	257	10329	1441	1018	1050	7569	2196	314	868	808	1299	1654	1112	1888	2707	848	6955	2152	4454	3113	1089	301	9465	2955	9936	3963	3642	2117	763	25644	2430	2801	1755	1453	1096	7054	2014
HLA-E	3133	NM_005516.4	Endogenous	62	51	54	64	27	38	18	45	46	17	32	29	16	17	60	24	25	23	23	28	25	12	104	43	17	86	16	40	29	51	21	32	113	69	44	37	17	41	128	17	14	21	21	24	53	29
HPGD	3248	NM_000860.5	Endogenous	82	83	54	122	49	61	67	56	40	46	54	45	72	30	79	56	74	32	68	28	58	24	133	132	37	128	48	76	80	78	103	47	96	112	40	74	24	74	124	35	90	60	32	93	81	43
ICOS	29851	NM_012092.2	Endogenous	24	13	9	29	11	12	12	16	7	17	32	14	14	11	34	16	18	9	10	3	12	7	44	17	5	51	22	21	6	32	8	13	52	33	19	12	4	16	37	14	18	6	8	26	26	23
ICOSLG	23308	NM_015259.5	Endogenous	59	76	192	225	76	86	52	67	118	62	123	55	33	35	205	99	36	23	176	34	67	45	244	89	83	180	101	136	41	113	111	215	366	252	58	57	71	128	211	35	85	75	35	282	113	97
IDO1	3620	NM_002164.5	Endogenous	35	42	86	29	13	104	15	11	28	16	54	16	14	9	48	12	20	17	16	14	23	7	37	17	8	34	22	30	17	21	6	47	113	96	39	27	12	22	116	13	11	31	17	13	40	21
IFNG	3458	NM_000619.2	Endogenous	79	58	50	117	36	25	19	29	38	32	35	29	32	24	72	54	45	32	53	34	53	22	163	58	22	137	38	51	26	67	58	33	87	67	56	61	16	65	190	31	70	28	37	95	53	43
IGL	3535	ENST00000390323.1	Endogenous	837	389	1217	621	305	1476	668	513	595	713	1618	454	905	582	4871	819	775	1127	808	555	696	421	600	467	293	1156	2354	2935	754	539	588	11604	488	1343	466	1976	556	869	1000	485	351	914	671	827	2636	725
IL10	3586	NM_000572.2	Endogenous	32	34	119	49	21	48	14	25	33	17	74	25	19	24	195	20	15	13	35	19	30	10	67	120	11	77	23	38	17	38	12	33	87	152	35	27	15	27	87	20	21	31	14	39	51	14
IL12A	3592	NM_000882.2	Endogenous	120	349	92	524	309	46	74	245	516	467	46	227	183	320	101	120	150	122	395	131	210	15	274	244	240	77	87	84	54	461	336	133	410	127	119	174	158	251	87	128	213	208	66	276	90	453
IL12B	3593	NM_002187.2	Endogenous	38	38	50	64	36	54	18	31	30	37	32	24	39	16	36	44	58	19	34	19	44	18	67	35	19	51	57	52	20	35	21	41	87	51	97	37	14	54	99	29	37	27	35	72	68	23
IL17A	3605	NM_002190.2	Endogenous	35	47	44	64	18	32	14	38	45	24	22	28	14	21	63	25	23	16	28	22	32	6	96	31	16	180	16	25	11	51	33	25	61	60	35	17	10	38	78	12	33	22	25	41	59	27
IL2	3558	NM_000586.2	Endogenous	50	31	38	44	22	19	31	33	25	49	19	36	42	16	46	45	55	24	30	13	32	16	52	29	19	86	109	46	12	43	37	16	87	47	69	42	13	19	87	22	30	35	44	91	75	29
IL4	3565	NM_000589.2	Endogenous	12	20	12	44	9	6	14	20	3	14	30	8	16	8	24	10	10	12	9	9	25	6	30	23	6	51	19	14	10	19	4	8	52	36	16	15	7	19	50	6	20	13	13	28	18	24
ITGAL	3683	NM_002209.2	Endogenous	29	67	145	44	41	167	38	33	61	36	132	55	20	41	169	45	30	30	56	44	21	25	74	70	41	60	38	57	26	29	27	116	87	87	61	32	91	22	140	23	27	73	30	46	84	31
ITGAM	3684	NM_000632.3	Endogenous	115	601	629	254	285	560	106	210	303	166	522	325	68	130	684	142	140	75	378	121	210	39	304	461	188	180	139	323	120	214	159	263	384	513	168	106	169	188	810	148	135	281	117	237	359	139
ITM2A	9452	NM_004867.4	Endogenous	285	887	1434	656	1089	2169	2219	461	973	481	201	1328	1107	334	2214	1088	1134	544	1201	377	994	1384	1014	682	1330	2227	937	1424	899	646	926	916	942	2497	698	1519	1139	986	1343	5354	973	1635	801	1506	1093	1420
JAK1	3716	NM_002227.1	Endogenous	1584	5438	4332	2911	3939	3662	1989	3261	4045	4441	3532	4388	1859	2859	4411	2926	2520	2723	2605	2598	3008	1315	2525	3895	3639	4137	2633	2789	3109	2432	2574	2268	5989	4788	2970	4500	2243	2454	4309	2532	2635	2254	2568	2274	5026	3640
JAK2	3717	NM_004972.3	Endogenous	450	965	877	739	767	941	990	773	922	751	453	607	821	548	990	681	716	635	922	579	706	549	504	767	606	891	658	777	388	735	776	1166	732	752	538	688	680	708	921	280	708	856	372	636	595	637
LAG3	3902	NM_002286.5	Endogenous	62	74	56	93	34	88	31	138	91	33	74	31	33	44	65	28	38	42	41	33	49	36	170	41	37	231	53	52	68	64	50	128	139	62	58	52	43	38	120	18	36	35	27	43	81	35
LAMP1	3916	NM_005561.3	Endogenous	62	266	161	88	236	249	534	1253	838	88	97	90	603	66	609	714	590	404	298	224	433	255	104	81	129	146	156	171	156	244	196	365	113	475	90	79	717	180	364	311	644	1370	568	1237	990	1458
LCK	3932	NM_005356.2	Endogenous	32	29	124	49	35	52	16	25	18	16	17	9	29	15	125	21	45	17	21	16	44	10	37	37	24	77	38	55	11	43	17	72	61	83	34	25	15	46	99	25	25	39	26	46	42	15
MRC1	4360	NM_002438.2	Endogenous	68	565	390	308	435	319	287	1221	657	723	1312	320	233	76	3310	283	163	90	530	60	247	46	289	963	318	274	293	400	158	225	200	536	157	971	82	457	111	289	1103	192	227	349	23	260	765	43
MS4A1	931	NM_152866.2	Endogenous	21	7	22	39	8	14	9	2	15	9	9	15	3	8	24	17	8	12	19	7	16	4	52	12	8	51	8	17	5	16	19	8	35	11	19	20	7	19	29	10	9	8	10	11	7	5
NCR3LG1	374383	NM_001202439.1	Endogenous	673	80	88	132	184	88	634	114	101	88	54	155	132	91	89	145	310	16	180	112	647	104	96	99	258	291	231	244	147	156	173	112	70	69	53	553	67	354	83	100	472	193	184	321	113	96
NFKB1	4790	NM_003998.2	Endogenous	91	270	424	235	302	351	270	223	307	295	533	275	154	286	255	285	372	225	312	197	230	127	178	304	342	197	259	225	187	214	163	446	296	337	224	167	242	163	434	328	212	302	229	312	353	271
NKG7	4818	NM_005601.3	Endogenous	12	20	42	20	14	33	14	9	7	13	19	10	8	8	41	9	14	12	9	4	19	7	44	12	12	26	12	32	11	8	2	47	17	31	16	27	14	14	41	10	9	10	12	15	26	6
NT5E	4907	NM_002526.2	Endogenous	376	223	738	303	290	898	432	254	549	294	630	209	819	465	393	164	378	21	370	387	571	231	429	407	509	916	208	162	109	499	363	273	296	558	293	243	177	368	2173	496	636	341	541	482	256	198
OMD	4958	NM_005014.2	Endogenous	26	56	156	93	96	24	63	71	35	66	50	25	53	32	316	116	59	24	99	33	58	29	141	74	56	43	184	224	21	102	124	39	87	69	48	54	18	182	198	48	88	63	43	161	84	66
OR7A5	26659	NM_017506.1	Endogenous	68	74	84	137	44	44	20	49	41	48	45	33	29	21	72	155	45	40	86	27	51	36	215	74	43	154	55	43	32	97	39	134	105	107	52	64	39	63	174	25	51	29	39	308	154	61
PBRM1	55193	NM_181042.3	Endogenous	670	1356	781	969	1292	1069	1392	1048	1297	1071	502	1018	1111	1102	1286	1245	1368	1525	1103	1011	1216	2135	740	826	1309	1028	1108	809	955	1043	1038	1556	418	1305	915	457	1471	839	971	1914	1207	1620	1214	1133	1270	1334
PDCD1	5133	NM_005018.2	Endogenous	24	20	22	64	9	24	9	18	12	16	20	11	17	11	48	21	7	13	10	7	16	7	67	17	8	43	17	33	4	29	12	24	52	42	27	25	4	5	87	15	18	13	12	28	24	29
PDCD1LG2	80380	NM_025239.3	Endogenous	56	69	110	127	53	90	32	76	76	42	134	55	23	31	140	31	36	114	62	49	68	17	185	56	28	206	25	55	33	83	58	114	183	145	52	103	30	63	359	27	27	43	33	72	64	57
PRKCA	5578	NM_002737.2	Endogenous	846	923	1346	910	999	1768	1875	856	1376	902	548	847	1291	1087	532	1032	1280	557	1157	2106	2101	1355	726	919	1300	445	725	874	901	756	1002	920	854	752	448	1185	551	1046	1029	783	1409	1515	909	1246	655	1313
PSMB10	5699	NM_002801.2	Endogenous	41	29	41	44	11	28	14	33	18	17	20	21	12	17	26	21	29	19	21	12	25	8	96	29	18	60	13	27	15	19	23	13	52	40	19	15	11	38	37	11	12	18	14	28	22	11
SPOP	8405	NM_001007226.1	Endogenous	1111	1803	1736	954	1782	1760	1632	1170	1637	1552	940	1429	1288	1215	973	1149	1486	2371	1404	949	1470	1309	889	1312	1884	634	1409	1793	1062	1177	1483	1928	793	1406	1073	1502	1344	1588	1541	1498	1505	1664	1120	1393	1197	2035
STAT1	6772	NM_139266.1	Endogenous	2544	1879	6437	2094	2063	14724	1969	1288	6212	1314	3322	1630	2604	1387	3397	1972	1785	2401	1800	1563	2250	2051	1733	1562	1893	3623	2914	2691	1904	1346	1576	10446	2659	7194	3348	2155	3140	1814	10233	1848	1564	4516	2597	2090	2586	2716
STAT3	6774	NM_003150.3	Endogenous	5341	7386	11306	5162	4019	8634	4462	6762	7677	4819	6928	4861	5176	3273	8927	5523	4326	5837	3764	3603	5656	3600	3932	4508	5127	17679	5228	3598	4196	4679	3327	11955	5649	13089	4568	8164	6227	3721	9407	4310	5053	4973	8433	4919	8063	11156
STAT5A	6776	NM_003152.2	Endogenous	132	552	765	240	259	566	125	423	308	324	333	334	89	239	795	205	262	193	279	232	254	161	185	471	300	814	224	235	133	217	202	506	323	491	258	283	492	242	719	212	147	329	126	349	421	222
STING1	340061	NM_198282.1	Endogenous	29	132	113	108	54	175	53	49	68	39	26	65	49	42	340	54	51	49	68	42	79	22	52	39	45	103	71	94	59	75	31	114	78	223	58	79	49	68	252	38	56	79	58	85	192	50
TAP1	6890	NM_000593.5	Endogenous	1334	914	2010	822	627	2140	1191	455	1201	543	1007	798	1553	610	1089	893	754	724	512	529	946	162	518	816	1026	1251	964	444	335	504	443	3189	1029	1997	817	944	1169	583	2582	402	560	1052	320	688	1042	1575
TAP2	6891	NM_000544.3	Endogenous	1252	929	1876	793	537	1760	870	635	1156	683	882	828	1087	627	831	657	859	455	736	618	1336	220	563	806	962	1482	728	840	298	681	621	1505	1369	2086	1114	966	866	667	2301	326	768	1211	756	809	694	1049
TAPBP	6892	NM_003190.4	Endogenous	1616	2848	4068	1434	2300	4775	2679	1672	2513	1999	2863	1918	1911	1529	2655	1792	2127	1442	2096	1507	3477	778	1274	3054	2873	4608	2332	2370	1130	1694	1844	3719	2336	4137	1552	2094	1728	2255	5544	1886	3324	2762	2330	2213	2046	2815
TGFB1	7040	NM_000660.3	Endogenous	1175	5321	4679	2902	2117	2861	1198	3194	4005	2247	4981	3124	622	1495	6817	1572	1284	1988	2178	1397	2604	529	2518	4535	1887	8360	1422	1497	1548	1786	1186	3861	3967	7761	1752	1996	1766	1555	10023	2203	2215	2365	2792	1905	4107	2255
TIGIT	201633	NM_173799.2	Endogenous	21	9	12	20	4	6	5	4	12	9	7	6	5	6	22	4	11	9	9	7	16	6	30	14	4	17	6	6	6	27	12	8	26	20	8	12	6	5	37	5	4	3	6	17	15	16
TLR8	51311	NM_016610.2	Endogenous	50	34	131	64	20	115	60	71	78	55	82	46	49	22	176	77	39	32	52	27	46	49	111	289	27	103	58	86	26	64	29	75	113	138	102	64	50	38	252	41	29	67	33	80	75	45
TNF	7124	NM_000594.2	Endogenous	68	1101	424	250	178	199	116	727	161	353	373	165	52	571	513	138	83	49	102	311	193	27	96	68	1019	317	83	43	42	394	64	86	166	132	132	59	40	95	235	43	197	148	39	115	718	40
TNFRSF9	3604	NM_001561.4	Endogenous	29	45	67	69	28	88	32	33	81	35	76	36	36	21	58	28	34	34	24	14	39	18	59	45	15	60	45	46	17	46	27	52	35	76	61	34	24	44	91	30	31	41	38	50	66	37
TNNC2	7125	NM_003279.2	Endogenous	35	36	60	39	25	51	14	31	61	16	32	18	31	16	60	34	18	30	25	28	47	20	44	37	18	43	32	54	20	56	25	42	70	49	26	22	28	14	99	18	56	28	50	35	51	21
TNXB	7148	NM_032470.3	Endogenous	423	757	1380	900	330	770	448	1003	1090	463	171	523	406	229	920	429	227	246	427	1163	875	69	533	572	298	360	414	851	333	641	468	197	410	732	532	619	504	545	7577	172	546	367	613	603	558	663
VEGFA	7422	NM_001025366.1	Endogenous	955	1206	2323	1429	1087	3974	1905	1553	1138	1157	41023	2133	3609	465	2356	8121	1332	8585	1095	534	1614	851	2392	3260	1415	5953	4928	1032	4860	1517	2176	7511	1447	51907	1102	1983	2758	1563	5354	14857	1409	1296	4121	1352	20896	92884
VSIR	64115	NM_022153.1	Endogenous	73	315	88	161	108	93	133	374	350	69	33	77	113	47	267	211	134	57	197	111	149	63	215	134	60	223	81	140	83	217	132	110	174	149	134	79	107	109	388	56	196	222	61	323	306	105
VTCN1	79679	NM_024626.2	Endogenous	15	25	7	10	5	4	5	13	8	7	13	5	4	4	12	6	8	13	6	9	7	3	7	6	3	34	12	10	5	8	6	4	35	40	8	10	4	3	29	10	11	3	8	17	7	33
[truncated: 525 more columns]

## Sheet: 2 - IHC quantification
Supplementary Data 2: Immunohistochemistry quantification for comparison with NanoString gene counts (source data for Fig 1d, S1c)
Study ID	CD3_IHC	CD3E_count	CD68_IHC	CD68_count	PDL1_IHC	CD274_count
DIPG132_T	2.5	187	33.45	2112
DIPG133	0.88	70
HGA127	0.5153	54	14.34	946	0	93
HGA137	0.4136	33	9.754	2023	0	144
HGA159_T2	0.0893	18	15.37	1100	0	18
HGG170	0.4377	71	10.98	971	0	57
HGG182	0.5725	23	10.53	1035	0	33
HGG184	2.803	186	40.23	2771	0	64
HGG187	0.562	30	24.84	2970	0	39
HGG191	2.526	182	8.793	1463	0	44
HGG198	0.2416	29	3.615	656	0	67
validation_1			12.99	2619.31	1	84.4
validation_2			3.88	956.43	2	441.4
validation_3			10.36	201.29	0	31.2
IMM_EPN08	1.3801	72	26.42	2291	1	195
IMM_MB43	0.0651	28	3.019	334	0	18
IMM_MB47	0.1084	10	4.07	551	0	17
LGG1001			13.35	1479	0	95
LGG1222_T2	2.49	240	25.32	1147
LGG1235	2.214	204	46.56	6914	2	993
LGG1241	2.8714	208	22.06	3795	0	94
LGG1272	0.8741	92	5.792	1453	0	44
LGG1284	0.76	24	5.69	630
LGG1317	1.38	337	13.95	4203
LGG1321	4.47	878	17.16	3398
LGG1380	5.468	250	69.77	10816	1	180
LGG1395	6.66	416	28.25	3795	0	70
LGG1414	1.02	26	5.262	522
LGG792	0.2283	23	3.238	716	0	145
LGG812	1.02	26	15.63	2117
LGG813	5.416	525	25.59	2544	0	163
LGG816	1.144	205	9.041	1276	0	205
LGG825	0.5363	231	4.201	991	0	231
LGG855	1.139	89	16	1973	0	62
LGG865_T1	3.535	324	29.81	2529	0	115
LGG896	23.57	4145	26.76	4878	1	413
LGG900	2.904	287	34.17	1375	0	172
LGG903_T2	6.53	443	22.64	3519	1	72
LGG917	1.953	168	46.71	2508	0	165
LGG922	3.7827	171	17.36	4707	0	171
LGG940	1.173	160	11.19	1412	0	172
LGG969	2.1625	165	22.7	1750	0	77
MMRD04	4.22	85	20.36	1278
MMRD05_T1	0.59	41	13.08	932	0	26
MMRD05_T2	3.8	84	3.4	277	1	24
MMRD05_T3	1.92	56	2.675	347	1	17
MMRD06	0.34	30	12	939	0	14
MMRD12_T1	1.78	277
MMRD12_T5	7.22	523	54.75	7148	1	94
MMRD13	1.34	84	8.82	1341
MMRD14	0.907	67	13.5	1503	0	25
MMRD15	1.85	122	10.46	1500	0	67
MMRD17	0.26	24	5.034	643
MMRD19	0.52	29	8	1054	0	37
MMRD20	0.144	12	9.34	1391	1	19
MMRD25	0.17	15	12.57	927	1	61
MMRD33	12.38	218	27.02	972	0	39
MMRD35_T1	1.21	38	3.19	402	0	26
MMRD61_T2					2	210
MMRD61_T3					2	317

## Sheet: 3 - SickKids cohort info
Supplementary Data 3: Sample type and subtype for SickKids patient cohort (source data for Fig 1e, S2a, S3b, S3d)
Study ID	Patient ID	Source	Sample Type	Subtype	NanoString Batch	Sample Year	Tumor Inflammation Signature
IMM_EPN01	IMM_EPN01	Toronto	Ependymoma	Non RELA	C#0289	2016	9.40848
IMM_EPN02	IMM_EPN02	Toronto	Ependymoma	PFA	C#0289	2017	7.85997
IMM_EPN03	IMM_EPN03	Toronto	Ependymoma	PFA	C#0289	2018	7.99426
IMM_EPN04	IMM_EPN04	Toronto	Ependymoma	PFA	C#0289	2018	7.79396
IMM_EPN05	IMM_EPN05	Toronto	Ependymoma	Non RELA	C#0290	2007	8.48254
IMM_EPN06	IMM_EPN06	Toronto	Ependymoma	PFA	C#0290	2018	7.58876
IMM_EPN07	IMM_EPN07	Toronto	Ependymoma	Non RELA	C#0290	2017	8.71382
IMM_EPN08	IMM_EPN08	Toronto	Ependymoma	RELA	C#0289	2016	8.84274
IMM_EPN09	IMM_EPN09	Toronto	Ependymoma	RELA	C#0290	2014	8.25248
IMM_EPN10	IMM_EPN10	Toronto	Ependymoma	PFA	C#0289	2020	7.243
IMM_EPN11	IMM_EPN11	Toronto	Ependymoma	RELA	C#0290	2019	8.40794
IMM_EPN12	IMM_EPN12	Toronto	Ependymoma	RELA	C#0290	2016	7.85316
IMM_EPN13	IMM_EPN13	Toronto	Ependymoma	RELA	C#0290	2017	6.88619
IMM_EPN14	IMM_EPN14	Toronto	Ependymoma	Non RELA	C#0289	2018	7.25276
IMM_EPN15	IMM_EPN15	Toronto	Ependymoma	RELA	C#0290	2016	8.19386
IMM_EPN17	IMM_EPN17	Toronto	Ependymoma	Non RELA	C#0296	2017	8.19127
AY00836	AY00836	Toronto	HGG	AYA HGG	C#0328	2009	7.89894
AY00883	AY00883	Toronto	HGG	AYA HGG	C#0328	2008	9.40136
AY00906	AY00906	Toronto	HGG	AYA HGG	C#0329	2018	9.44896
AY00917	AY00917	Toronto	HGG	AYA HGG	C#0329	2019	8.16028
AY00921	AY00921	Toronto	HGG	AYA HGG	C#0336	2007	7.32788
AY00930	AY00930	Toronto	HGG	AYA HGG	C#0335	2005	9.23648
AY00934	AY00934	Toronto	HGG	AYA HGG	C#0335	2008	7.36245
AY00943	AY00943	Toronto	HGG	AYA HGG	C#0330	2010	7.13633
AY00947	AY00947	Toronto	HGG	AYA HGG	C#0335	2012	7.83634
AY00948	AY00948	Toronto	HGG	AYA HGG	C#0329	2016	6.55288
AY00958	AY00958	Toronto	HGG	AYA HGG	C#0336	2002	9.00214
AY00960	AY00960	Toronto	HGG	AYA HGG	C#0328	2008	7.47667
AY00963	AY00963	Toronto	HGG	AYA HGG	C#0330	2016	7.42499
AY00969	AY00969	Toronto	HGG	AYA HGG	C#0336	2013	9.00453
AY00976	AY00976	Toronto	HGG	AYA HGG	C#0335	2009	9.19332
AY00977	AY00977	Toronto	HGG	AYA HGG	C#0328	2012	8.18928
AY00981	AY00981	Toronto	HGG	AYA HGG	C#0328	2016	7.26441
AY00985	AY00985	Toronto	HGG	AYA HGG	C#0329	2007	10.1509
AY01000	AY01000	Toronto	HGG	AYA HGG	C#0336	2012	7.22628
AY01001	AY01001	Toronto	HGG	AYA HGG	C#0329	2008	7.95349
AY01006	AY01006	Toronto	HGG	AYA HGG	C#0336	2014	8.52315
AY01007	AY01007	Toronto	HGG	AYA HGG	C#0336	2013	7.34311
AY01013	AY01013	Toronto	HGG	AYA HGG	C#0336	2015	8.0743
AY01014	AY01014	Toronto	HGG	AYA HGG	C#0330	2013	7.42748
AY01015	AY01015	Toronto	HGG	AYA HGG	C#0336	2010	8.20367
AY01017	AY01017	Toronto	HGG	AYA HGG	C#0339	2012	7.97312
AY01022	AY01022	Toronto	HGG	AYA HGG	C#0339	2006	8.2807
AY01023	AY01023	Toronto	HGG	AYA HGG	C#0339	2006	7.94603
AY01026	AY01026	Toronto	HGG	AYA HGG	C#0336	2017	7.31117
AY01028	AY01028	Toronto	HGG	AYA HGG	C#0335	2014	8.54852
AY01031	AY01031	Toronto	HGG	AYA HGG	C#0330	2012	8.24633
AY01033	AY01033	Toronto	HGG	AYA HGG	C#0339	2006	7.71508
AY01036	AY01036	Toronto	HGG	AYA HGG	C#0335	2006	9.40414
AY01042	AY01042	Toronto	HGG	AYA HGG	C#0336	2013	8.86788
AY01048	AY01048	Toronto	HGG	AYA HGG	C#0329	2019	7.79123
AY01056	AY01056	Toronto	HGG	AYA HGG	C#0339	2008	8.61452
AY01061	AY01061	Toronto	HGG	AYA HGG	C#0339	2014	6.75376
AY01197	AY01197	Toronto	HGG	AYA HGG	C#0329	2008	7.26446
DIPG003_T	DIPG003	Toronto	HGG	DMG	C#0298	2007	7.81734
DIPG004_T	DIPG004	Toronto	HGG	DMG	C#0300	2004	10.0936
DIPG005_T	DIPG005	Toronto	HGG	DMG	C#0390	2004	8.68913
DIPG006_T	DIPG006	Toronto	HGG	DMG	C#0300	2003	8.78307
DIPG007_T	DIPG007	Toronto	HGG	DMG	C#0298	2007	9.31941
DIPG008_T	DIPG008	Toronto	HGG	DMG	C#0300	2007	8.61972
DIPG014_AUT	DIPG014	Toronto	HGG	DMG	C#0390	2010	9.83742
DIPG018_T	DIPG018	Toronto	HGG	DMG	C#0390	2010	8.83352
DIPG019_T	DIPG019	Toronto	HGG	DMG	C#0300	2010	9.96804
DIPG025_T	DIPG025	Toronto	HGG	DMG	C#0297	2011	9.34165
DIPG026_T	DIPG026	Toronto	HGG	DMG	C#0300	2011	9.54078
DIPG027_T	DIPG027	Toronto	HGG	DMG	C#0297	2011	8.28296
DIPG028_T	DIPG028	Toronto	HGG	DMG	C#0297	2011	8.88233
DIPG029_T	DIPG029	Toronto	HGG	DMG	C#0297	2011	8.28038
DIPG030_T	DIPG030	Toronto	HGG	DMG	C#0298	2011	8.88648
DIPG052_T	DIPG052	Toronto	HGG	DMG	C#0298		8.70636
DIPG057_T	DIPG057	Toronto	HGG	DMG	C#0300	2011	8.55767
DIPG058_T	DIPG058	Toronto	HGG	DMG	C#0298	2011	9.11364
DIPG060_T	DIPG060	Toronto	HGG	DMG	C#0390	2012	8.21307
DIPG061_T	DIPG061	Toronto	HGG	DMG	C#0299	2012	10.1683
DIPG062_T	DIPG062	Toronto	HGG	DMG	C#0301	2012	9.71548
DIPG063_T	DIPG063	Toronto	HGG	DMG	C#0300		10.4835
DIPG064_T	DIPG064	Toronto	HGG	DMG	C#0390	2012	9.39747
DIPG066_T	DIPG066	Toronto	HGG	DMG	C#0299	2012	8.80739
DIPG067_T	DIPG067	Toronto	HGG	DMG	C#0298	2012	9.66307
DIPG071_T	DIPG071	Toronto	HGG	DMG	C#0301	2012	9.77365
DIPG078_T	DIPG078	Toronto	HGG	DMG	C#0301	2012	9.5022
DIPG082_T	DIPG082	Toronto	HGG	DMG	C#0390	2013	10.0297
DIPG085_AUT	DIPG085	Toronto	HGG	DMG	C#0211	2015	7.7691
DIPG086	DIPG086	Toronto	HGG	DMG	C#0406	2013	7.89245
DIPG088_T	DIPG088	Toronto	HGG	DMG	C#0299		9.44204
DIPG089_T	DIPG089	Toronto	HGG	DMG	C#0302		9.65401
DIPG090_T	DIPG090	Toronto	HGG	DMG	C#0299		9.18182
DIPG091_T	DIPG091	Toronto	HGG	DMG	C#0298		9.16821
DIPG092_T	DIPG092	Toronto	HGG	DMG	C#0301		8.85917
DIPG093_T	DIPG093	Toronto	HGG	DMG	C#0301		8.52458
DIPG094_T	DIPG094	Toronto	HGG	DMG	C#0301		9.68836
DIPG095_T	DIPG095	Toronto	HGG	DMG	C#0390		7.71354
DIPG096_T	DIPG096	Toronto	HGG	DMG	C#0302		9.58675
DIPG097_T	DIPG097	Toronto	HGG	DMG	C#0302		9.3352
DIPG098_T	DIPG098	Toronto	HGG	DMG	C#0302		8.68192
DIPG099_T	DIPG099	Toronto	HGG	DMG	C#0301		9.73541
DIPG100_T	DIPG100	Toronto	HGG	DMG	C#0390		9.85362
DIPG109_T	DIPG109	Toronto	HGG	DMG	C#0211	2014	6.54337
DIPG115_T	DIPG115	Toronto	HGG	DMG	C#0220		9.31829
DIPG119_AUT	DIPG119	Toronto	HGG	DMG	C#0211	2016	9.20437
DIPG119_T	DIPG119	Toronto	HGG	DMG	C#0407	2015	7.67025
DIPG122	DIPG122	Toronto	HGG	DMG	C#0409	2015	8.32324
DIPG127_T	DIPG127	Toronto	HGG	DMG	C#0372	2019	6.24908
DIPG132_T	DIPG132	Toronto	HGG	DMG	C#0372	2020	8.83711
DIPG133	DIPG133	Toronto	HGG	DMG	C#0408	2020	8.24583
DIPG134	DIPG134	Toronto	HGG	DMG	C#0406	2019	8.47424
DIPG143_T	DIPG143	Toronto	HGG	DMG	C#0372	2021	8.92292
DMG151	DMG151	Toronto	HGG	DMG	C#0384	2016	10.2779
DMG156	DMG156	Toronto	HGG	DMG	C#0428	2021	7.15802
DMG157	DMG157	Toronto	HGG	DMG	C#0403	2021	6.86067
DMG162	DMG162	Toronto	HGG	DMG	C#0384	2018	8.32572
HGA009	HGA009	Toronto	HGG	PHGG	C#0408	2001	9.58541
HGA011	HGA011	Toronto	HGG	PHGG	C#0406	2004	10.6165
HGA013	HGA013	Toronto	HGG	PHGG	C#0406	2005	8.13077
HGA014	HGA014	Toronto	HGG	PHGG	C#0411	2006	9.26601
HGA015	HGA015	Toronto	HGG	PHGG	C#0410	2005	7.98651
HGA016	HGA016	Toronto	HGG	PHGG	C#0406	2012	8.45717
HGA018	HGA018	Toronto	HGG	PHGG	C#0407	2006	7.72611
HGA022	HGA022	Toronto	HGG	PHGG	C#0408	2006	9.14379
HGA023	HGA023	Toronto	HGG	PHGG	C#0409	2008	8.60398
HGA024	HGA024	Toronto	HGG	PHGG	C#0407	2008	8.27513
HGA025	HGA025	Toronto	HGG	PHGG	C#0407	2009	9.24499
HGA053	HGA053	Toronto	HGG	PHGG	C#0403	2007	8.11211
HGA056	HGA056	Toronto	HGG	PHGG	C#0372	2009	8.19182
HGA057	HGA057	Toronto	HGG	PHGG	C#0410	2007	9.32119
HGA064_T1	HGA064	Toronto	HGG	PHGG	C#0409	2008	9.38306
HGA064_T2	HGA064	Toronto	HGG	PHGG	C#0411	2008	10.8557
HGA068	HGA068	Toronto	HGG	PHGG	C#0410	2008	9.25228
HGA071	HGA071	Toronto	HGG	PHGG	C#0384	2011	9.00668
HGA077	HGA077	Toronto	HGG	PHGG	C#0409	2008	7.76806
HGA082	HGA082	Toronto	HGG	PHGG	C#0409	2010	8.01153
HGA083	HGA083	Toronto	HGG	PHGG	C#0372	2010	8.32592
HGA084	HGA084	Toronto	HGG	PHGG	C#0409	2010	8.56623
HGA105	HGA105	Toronto	HGG	PHGG	C#0411	2012	7.23507
HGA106	HGA106	Toronto	HGG	PHGG	C#0407	2008	8.86917
HGA109	HGA109	Toronto	HGG	PHGG	C#0385	2010	8.1977
HGA111	HGA111	Toronto	HGG	PHGG	C#0384	2012	8.65202
HGA112	HGA112	Toronto	HGG	PHGG	C#0384	2012	9.87105
HGA113	HGA113	Toronto	HGG	PHGG	C#0385	2013	8.84242
HGA114	HGA114	Toronto	HGG	PHGG	C#0285	2013	10.3455
HGA115	HGA115	Toronto	HGG	PHGG	C#0403	2013	7.03258
HGA116	HGA116	Toronto	HGG	PHGG	C#0406	2013	9.45309
HGA119	HGA119	Toronto	HGG	PHGG	C#0372	2014	7.97472
HGA127	HGA127	Toronto	HGG	PHGG	C#0372	2011	8.79467
HGA136	HGA136	Toronto	HGG	PHGG	C#0372	2014	9.40185
HGA137	HGA137	Toronto	HGG	PHGG	C#0385	2015	8.33498
HGA143_T1	HGA143	Toronto	HGG	PHGG	C#0384	2015	6.70472
HGA143_T2	HGA143	Toronto	HGG	PHGG	C#0385	2016	7.64214
HGA149_T1	HGA149	Toronto	HGG	PHGG	C#0261	2016	8.91898
HGA149_T2	HGA149	Toronto	HGG	PHGG	C#0261	2018	9.66269
HGA152	HGA152	Toronto	HGG	PHGG	C#0385	2017	7.12454
HGA153	HGA153	Toronto	HGG	PHGG	C#0403	2019	6.87583
HGA155_AUT	HGA155	Toronto	HGG	DMG	C#0372	2020	8.07328
HGA155_T	HGA155_T	Toronto	HGG	PHGG	C#0410	2019	8.18318
HGA157	HGA157	Toronto	HGG	PHGG	C#0403	2019	7.66496
HGA158	HGA158	Toronto	HGG	PHGG	C#0403	2020	6.84681
HGA159_T1	HGA159	Toronto	HGG	PHGG	C#0411	2019	6.55557
HGA159_T2	HGA159	Toronto	HGG	PHGG	C#0403	2020	7.00966
HGG163	HGG163	Toronto	HGG	PHGG	C#0372	2018	8.01721
HGG166	HGG166	Toronto	HGG	PHGG	C#0372	2016	9.31963
HGG169	HGG169	Toronto	HGG	PHGG	C#0411	2009	9.11046
HGG170	HGG170	Toronto	HGG	PHGG	C#0372	2010	8.04687
HGG171	HGG171	Toronto	HGG	PHGG	C#0385	2009	6.67575
HGG174_T1	HGG174	Toronto	HGG	PHGG	C#0409	2010	6.58537
HGG174_T2	HGG174	Toronto	HGG	PHGG	C#0409	2011	6.19586
HGG177	HGG177	Toronto	HGG	PHGG	C#0407	2014	7.37663
HGG178	HGG178	Toronto	HGG	PHGG	C#0296	2015	9.17032
HGG179	HGG179	Toronto	HGG	PHGG	C#0411	2018	7.56073
HGG180	HGG180	Toronto	HGG	PHGG	C#0261	2016	8.39218
HGG181	HGG181	Toronto	HGG	PHGG	C#0409	2016	8.23653
HGG182	HGG182	Toronto	HGG	PHGG	C#0407	2017	7.37769
HGG183	HGG183	Toronto	HGG	PHGG	C#0384	2018	8.12012
HGG184	HGG184	Toronto	HGG	PHGG	C#0385	2018	8.90478
HGG185	HGG185	Toronto	HGG	PHGG	C#0410	2018	7.89536
HGG187	HGG187	Toronto	HGG	PHGG	C#0385	2018	7.83747
HGG190	HGG190	Toronto	HGG	PHGG	C#0407	2019	7.07136
HGG191	HGG191	Toronto	HGG	PHGG	C#0403	2019	8.58964
HGG192	HGG192	Toronto	HGG	PHGG	C#0407	2020	7.65598
HGG193	HGG193	Toronto	HGG	PHGG	C#0407	2021	7.87232
HGG198	HGG198	Toronto	HGG	PHGG	C#0409	2012	7.17039
HGG199	HGG199	Toronto	HGG	PHGG	C#0408	2004	9.17595
HGG202	HGG202	Toronto	HGG	PHGG	C#0410	2006	7.9275
PNET04_T1	PNET04	Toronto	HGG	PHGG	C#0410	2007	5.4735
PNET04_T2	PNET04	Toronto	HGG	PHGG	C#0406	2007	7.14228
PNET13	PNET13	Toronto	HGG	PHGG	C#0406	2004	10.662
PNET19	PNET19	Toronto	HGG	PHGG	C#0384	2012	7.00378
AY00871	AY00871	Toronto	LGG	IDH	C#0328	2007	8.17288
AY00890	AY00890	Toronto	LGG	IDH	C#0329	2009	8.36809
AY00898	AY00898	Toronto	LGG	IDH	C#0328	2019	7.09578
AY00908	AY00908	Toronto	LGG	IDH	C#0328	2018	7.45057
AY00909	AY00909	Toronto	LGG	IDH	C#0330	2008	7.43816
AY00913	AY00913	Toronto	LGG	IDH	C#0329	2006	8.40228
AY00915	AY00915	Toronto	LGG	IDH	C#0330	2009	6.86629
AY00918	AY00918	Toronto	LGG	IDH	C#0328	2017	7.3031
AY00925	AY00925	Toronto	LGG	IDH	C#0328	2017	6.58984
AY00940	AY00940	Toronto	LGG	IDH	C#0328	2011	7.61525
AY00945	AY00945	Toronto	LGG	IDH	C#0328	2016	7.30312
AY00946	AY00946	Toronto	LGG	IDH	C#0329	2014	6.8804
AY00950	AY00950	Toronto	LGG	IDH	C#0329	2007	8.40775
AY00953	AY00953	Toronto	LGG	IDH	C#0335	2015	7.81992
AY00957	AY00957	Toronto	LGG	IDH	C#0335	2017	7.21398
AY00961	AY00961	Toronto	LGG	IDH	C#0335	2008	8.12323
AY00967	AY00967	Toronto	LGG	IDH	C#0335	2012	7.55566
AY00968	AY00968	Toronto	LGG	IDH	C#0330	2013	6.73683
AY00975	AY00975	Toronto	LGG	IDH	C#0336	2006	8.69131
AY00978	AY00978	Toronto	LGG	IDH	C#0336	2008	7.99438
AY00982	AY00982	Toronto	LGG	IDH	C#0330	2005	7.45418
AY00986	AY00986	Toronto	LGG	IDH	C#0330	2016	6.97704
AY00992	AY00992	Toronto	LGG	IDH	C#0339	2006	7.40966
AY00993	AY00993	Toronto	LGG	IDH	C#0330	2017	7.91135
AY01034	AY01034	Toronto	LGG	IDH	C#0339	2015	7.31
AY01035	AY01035	Toronto	LGG	IDH	C#0339	2015	6.48713
AY01045	AY01045	Toronto	LGG	IDH	C#0330	2014	7.86998
AY01047	AY01047	Toronto	LGG	IDH	C#0339	2010	7.34099
AY01054	AY01054	Toronto	LGG	IDH	C#0335	2013	8.05349
AY01196	AY01196	Toronto	LGG	IDH	C#0330	2018	8.85071
LGG1001	LGG1001	Toronto	LGG	BRAF mut	C#0284	2015	8.69195
LGG1002	LGG1002	Toronto	LGG	BRAF mut	C#0296	2015	10.1598
LGG1003	LGG1003	Toronto	LGG	BRAF fusion	C#0279	2015	8.94196
LGG1004	LGG1004	Toronto	LGG	FGFR altered	C#0324	2016	8.08988
LGG1005	LGG1005	Toronto	LGG	PLGG, other	C#0296	2016	8.28522
LGG1007	LGG1007	Toronto	LGG	BRAF mut	C#0293	2016	7.66438
LGG1014	LGG1014	Toronto	LGG	BRAF mut	C#0278	2018	10.5701
LGG1016	LGG1016	Toronto	LGG	FGFR altered	C#0296	2016	8.56263
LGG1017	LGG1017	Toronto	LGG	BRAF mut	C#0293	2016	9.84372
LGG1018	LGG1018	Toronto	LGG	PLGG, other	C#0282	2016	7.96246
LGG1019	LGG1019	Toronto	LGG	BRAF fusion	C#0279	2016	8.70072
LGG1020	LGG1020	Toronto	LGG	BRAF fusion	C#0282	2016	9.78547
LGG1069	LGG1069	Toronto	LGG	FGFR altered	C#0284	2013	9.2749
LGG1071	LGG1071	Toronto	LGG	FGFR altered	C#0286	2010	8.08066
LGG1072	LGG1072	Toronto	LGG	BRAF mut	C#0308	2011	7.82818
LGG1073	LGG1073	Toronto	LGG	PLGG, other	C#0308	2008	8.1698
LGG1077	LGG1077	Toronto	LGG	BRAF mut	C#0296	2014	8.29279
LGG1082	LGG1082	Toronto	LGG	PLGG, other	C#0284	2003	10.4592
LGG1085	LGG1085	Toronto	LGG	IDH	C#0280	2004	8.16689
LGG1092	LGG1092	Toronto	LGG	BRAF mut	C#0202	2014	10.9212
LGG1106	LGG1106	Toronto	LGG	PLGG, other	C#0324	2014	8.12912
LGG1112	LGG1112	Toronto	LGG	BRAF fusion	C#0261	2011	9.30258
LGG1113	LGG1113	Toronto	LGG	BRAF mut	c#0278	2011	10.3728
LGG1115	LGG1115	Toronto	LGG	BRAF mut	C#0285	2013	8.07757
LGG1116	LGG1116	Toronto	LGG	FGFR altered	C#0281	2012	10.7051
LGG1117	LGG1117	Toronto	LGG	PLGG, other	C#0283	2013	9.38218
LGG1120	LGG1120	Toronto	LGG	BRAF fusion	C#0285	2013	8.67509
LGG1121	LGG1121	Toronto	LGG	BRAF fusion	C#0286	2014	9.35652
LGG1124_T1	LGG1124	Toronto	LGG	PLGG, other	C#0280	2013	7.40378
LGG1124_T2	LGG1124	Toronto	LGG	PLGG, other	C#0280	2014	9.82336
LGG1127	LGG1127	Toronto	LGG	BRAF fusion	C#0286	2013	9.28503
LGG1128	LGG1128	Toronto	LGG	BRAF mut	C#0202	2014	8.51644
LGG1131	LGG1131	Toronto	LGG	PLGG, other	C#0284	2014	10.0411
LGG1133	LGG1133	Toronto	LGG	BRAF mut	C#0288	2014	8.5438
LGG1134	LGG1134	Toronto	LGG	BRAF mut	c#0278	2015	8.75653
LGG1149	LGG1149	Toronto	LGG	BRAF fusion	C#0281	2013	9.71212
LGG1150	LGG1150	Toronto	LGG	PLGG, other	C#0277	2011	8.38195
LGG1218	LGG1218	Toronto	LGG	PLGG, other	C#0280	2016	10.1501
LGG1219	LGG1219	Toronto	LGG	BRAF fusion	C#0279	2016	9.33679
LGG1221	LGG1221	Toronto	LGG	BRAF mut	C#0202	2016	7.9805
LGG1222_T1	LGG1222	Toronto	LGG	BRAF fusion	C#0288	2017	8.46159
LGG1222_T2	LGG1222	Toronto	LGG	BRAF fusion	C#0282	2019	9.35582
LGG1224	LGG1224	Toronto	LGG	BRAF fusion	C#0282	2017	9.18764
LGG1227	LGG1227	Toronto	LGG	BRAF mut	C#0293	2017	7.55256
LGG1228	LGG1228	Toronto	LGG	BRAF mut	C#0293	2017	8.88345
LGG1232	LGG1232	Toronto	LGG	BRAF fusion	C#0279	2017	8.84052
LGG1235	LGG1235	Toronto	LGG	BRAF mut	C#0293	2017	9.72328
LGG1239	LGG1239	Toronto	LGG	IDH	C#0306	2017	7.27725
LGG1241	LGG1241	Toronto	LGG	BRAF fusion	C#0279	2017	9.27544
LGG1243	LGG1243	Toronto	LGG	BRAF fusion	c#0278	2017	8.87659
LGG1245	LGG1245	Toronto	LGG	BRAF mut	C#0293	2017	10.3503
LGG1247	LGG1247	Toronto	LGG	IDH	C#0324	2017	7.72882
LGG1259	LGG1259	Toronto	LGG	BRAF mut	C#0293	2017	8.14107
LGG1260	LGG1260	Toronto	LGG	PLGG, other	C#0308	2017	8.44112
LGG1262	LGG1262	Toronto	LGG	BRAF mut	C#0293	2017	8.18655
LGG1263	LGG1263	Toronto	LGG	BRAF mut	C#0288	2017	9.93218
LGG1268	LGG1268	Toronto	LGG	BRAF fusion	c#0278	2018	8.81636
LGG1272	LGG1272	Toronto	LGG	PLGG, other	C#0280	2018	7.89698
LGG1284	LGG1284	Toronto	LGG	FGFR altered	C#0281	2019	7.37812
LGG1308	LGG1308	Toronto	LGG	BRAF fusion	C#0280	2018	8.7823
LGG1314	LGG1314	Toronto	LGG	FGFR altered	c#0278	2019	8.24421
LGG1317	LGG1317	Toronto	LGG	BRAF fusion	C#0277	2019	9.80309
LGG1321	LGG1321	Toronto	LGG	BRAF fusion	C#0281	2019	10.187
LGG1323	LGG1323	Toronto	LGG	FGFR altered	C#0281	2019	7.02744
LGG1330	LGG1330	Toronto	LGG	FGFR altered	c#0278	2019	8.53152
LGG1349	LGG1349	Toronto	LGG	PLGG, other	C#0324	2020	9.9113
LGG1352	LGG1352	Toronto	LGG	BRAF fusion	C#0282	2020	9.52215
LGG1353	LGG1353	Toronto	LGG	PLGG, other	C#0312	2020	8.03643
LGG1357	LGG1357	Toronto	LGG	IDH	c#0278	2019	7.36885
LGG1358	LGG1358	Toronto	LGG	FGFR altered	C#0282	2020	8.69348
LGG1361	LGG1361	Toronto	LGG	BRAF mut	C#0312	2020	9.06963
LGG1380	LGG1380	Toronto	LGG	PLGG, other	C#0306	2020	10.2234
LGG1390	LGG1390	Toronto	LGG	IDH	C#0312	2021	7.08787
LGG1395	LGG1395	Toronto	LGG	PLGG, other	C#0324	2021	9.91488
LGG1414	LGG1414	Toronto	LGG	FGFR altered	C#0281	2019	7.96265
LGG1425	LGG1425	Toronto	LGG	FGFR altered	c#0278	2019	7.87177
LGG143	LGG143	Toronto	LGG	FGFR altered	C#0312	2004	10.5542
LGG195	LGG195	Toronto	LGG	PLGG, other	C#0308	2003	9.95291
LGG294	LGG294	Toronto	LGG	FGFR altered	C#0316	2007	8.94956
LGG318	LGG318	Toronto	LGG	FGFR altered	C#0306	2006	8.96217
LGG365	LGG365	Toronto	LGG	PLGG, other	C#0283	2008	9.08105
LGG390	LGG390	Toronto	LGG	BRAF mut	C#0282	2017	8.90666
LGG409	LGG409	Toronto	LGG	PLGG, other	C#0281	2017	9.51536
LGG486_T1	LGG486	Toronto	LGG	PLGG, other	C#0282	2005	10.3976
LGG486_T2	LGG486	Toronto	LGG	PLGG, other	C#0288	2017	9.23601
LGG486_T3	LGG486	Toronto	LGG	PLGG, other	C#0288	2017	9.4643
LGG516	LGG516	Toronto	LGG	BRAF fusion	C#0312	2006	8.66748
LGG534	LGG534	Toronto	LGG	FGFR altered	C#0312	2011	9.26379
LGG629	LGG629	Toronto	LGG	PLGG, other	C#0277	2010	8.63399
LGG661	LGG661	Toronto	LGG	PLGG, other	C#0281	2015	9.40508
LGG663	LGG663	Toronto	LGG	PLGG, other	C#0308	2008	8.35701
LGG672	LGG672	Toronto	LGG	FGFR altered	C#0316	2005	10.4999
LGG714_T1	LGG714	Toronto	LGG	BRAF fusion	C#0288	2010	9.62408
LGG714_T2	LGG714	Toronto	LGG	BRAF fusion	C#0288	2016	8.83101
LGG731	LGG731	Toronto	LGG	FGFR altered	C#0281	2004	8.20731
LGG747	LGG747	Toronto	LGG	PLGG, other	C#0312	2008	9.86851
LGG751_T1	LGG751	Toronto	LGG	FGFR altered	C#0281	2019	8.09195
LGG751_T2	LGG751	Toronto	LGG	FGFR altered	C#0368	2021	8.67687
LGG767	LGG767	Toronto	LGG	BRAF mut	C#0295	2010	8.34216
LGG768	LGG768	Toronto	LGG	FGFR altered	C#0316	2010	8.38975
LGG769	LGG769	Toronto	LGG	PLGG, other	C#0283	2013	8.10412
LGG781	LGG781	Toronto	LGG	BRAF fusion	C#0261	2010	9.12326
LGG785	LGG785	Toronto	LGG	BRAF fusion	C#0296	2010	10.0868
LGG788	LGG788	Toronto	LGG	BRAF fusion	C#0286	2010	8.05134
LGG792	LGG792	Toronto	LGG	BRAF mut	C#0285	2010	8.16087
LGG796	LGG796	Toronto	LGG	BRAF fusion	C#0261	2012	9.41539
LGG803	LGG803	Toronto	LGG	BRAF fusion	C#0283	2010	10.1287
LGG804	LGG804	Toronto	LGG	BRAF fusion	C#0285	2010	9.08915
LGG809	LGG809	Toronto	LGG	PLGG, other	C#0284	2011	8.8472
LGG810	LGG810	Toronto	LGG	BRAF fusion	C#0279	2011	9.71937
LGG812	LGG812	Toronto	LGG	FGFR altered	c#0278	2018	8.04445
LGG813	LGG813	Toronto	LGG	BRAF fusion	C#0279	2011	10.4711
LGG816	LGG816	Toronto	LGG	FGFR altered	C#0277	2011	9.20908
LGG817	LGG817	Toronto	LGG	BRAF mut	C#0295	2011	9.28338
LGG821	LGG821	Toronto	LGG	BRAF fusion	C#0295	2011	8.97359
LGG824	LGG824	Toronto	LGG	BRAF mut	C#0296	2011	9.17853
LGG825	LGG825	Toronto	LGG	BRAF fusion	C#0282	2011	9.16646
LGG827	LGG827	Toronto	LGG	BRAF fusion	C#0295	2011	9.49463
LGG828	LGG828	Toronto	LGG	BRAF fusion	C#0284	2011	9.28439
LGG830	LGG830	Toronto	LGG	BRAF fusion	C#0285	2011	9.69536
LGG832	LGG832	Toronto	LGG	BRAF fusion	C#0286	2011	8.48445
LGG834	LGG834	Toronto	LGG	PLGG, other	C#0284	2011	8.31825
LGG836	LGG836	Toronto	LGG	BRAF fusion	C#0286	2011	9.15041
LGG841	LGG841	Toronto	LGG	BRAF fusion	C#0295	2011	10.2973
LGG842	LGG842	Toronto	LGG	BRAF fusion	C#0284	2011	9.24962
LGG846	LGG846	Toronto	LGG	PLGG, other	C#0280	2011	7.69884
LGG853	LGG853	Toronto	LGG	BRAF fusion	C#0286	2012	8.48489
LGG855	LGG855	Toronto	LGG	BRAF fusion	C#0285	2012	8.46414
LGG856	LGG856	Toronto	LGG	BRAF fusion	C#0286	2012	9.68534
LGG857	LGG857	Toronto	LGG	BRAF fusion	C#0284	2012	10.2073
LGG858	LGG858	Toronto	LGG	FGFR altered	C#0281	2012	7.58768
LGG860	LGG860	Toronto	LGG	PLGG, other	C#0308	2012	7.66987
LGG864	LGG864	Toronto	LGG	PLGG, other	C#0277	2012	9.55984
LGG865_T1	LGG865	Toronto	LGG	BRAF mut	C#0288	2012	9.80132
LGG865_T3	LGG865	Toronto	LGG	BRAF mut	C#0288	2014	8.75343
LGG868	LGG868	Toronto	LGG	BRAF fusion	C#0295	2012	11.806
LGG871	LGG871	Toronto	LGG	BRAF fusion	C#0261	2012	8.71099
LGG873	LGG873	Toronto	LGG	FGFR altered	C#0282	2012	7.43239
LGG875	LGG875	Toronto	LGG	BRAF mut	C#0295	2012	8.38721
LGG880	LGG880	Toronto	LGG	BRAF fusion	C#0261	2012	9.36261
LGG881	LGG881	Toronto	LGG	PLGG, other	C#0284	2012	8.50629
LGG882	LGG882	Toronto	LGG	BRAF fusion	C#0286	2013	9.18353
LGG885	LGG885	Toronto	LGG	BRAF fusion	C#0283	2013	9.95143
LGG886	LGG886	Toronto	LGG	BRAF fusion	C#0285	2013	9.76636
LGG887	LGG887	Toronto	LGG	FGFR altered	C#0283	2013	8.92338
LGG888	LGG888	Toronto	LGG	PLGG, other	C#0283	2013	8.76859
LGG889	LGG889	Toronto	LGG	BRAF mut	C#0285	2013	8.89061
LGG890	LGG890	Toronto	LGG	PLGG, other	C#0277	2013	8.30018
LGG893	LGG893	Toronto	LGG	BRAF fusion	C#0280	2013	10.2047
LGG894	LGG894	Toronto	LGG	BRAF fusion	C#0286	2013	9.28491
LGG896	LGG896	Toronto	LGG	BRAF mut	C#0202	2013	11.635
LGG897	LGG897	Toronto	LGG	FGFR altered	C#0283	2013	9.51555
LGG900	LGG900	Toronto	LGG	BRAF fusion	C#0280	2013	9.43495
LGG901	LGG901	Toronto	LGG	BRAF fusion	C#0279	2013	9.58351
LGG902	LGG902	Toronto	LGG	PLGG, other	C#0283	2014	9.46978
LGG903_T1	LGG903	Toronto	LGG	BRAF fusion	C#0261	2013	9.37932
LGG903_T2	LGG903	Toronto	LGG	BRAF fusion	C#0280	2021	9.327
LGG908	LGG908	Toronto	LGG	BRAF mut	C#0285	2013	9.13017
LGG910	LGG910	Toronto	LGG	PLGG, other	C#0324	2013	8.21153
LGG911	LGG911	Toronto	LGG	BRAF fusion	C#0285	2013	8.98613
LGG913	LGG913	Toronto	LGG	BRAF fusion	C#0277	2013	9.79869
LGG914	LGG914	Toronto	LGG	BRAF fusion	C#0284	2014	8.93272
LGG916	LGG916	Toronto	LGG	BRAF fusion	C#0285	2014	8.62861
LGG917	LGG917	Toronto	LGG	BRAF fusion	C#0286	2014	9.39611
LGG919	LGG919	Toronto	LGG	BRAF fusion	C#0295	2014	9.164
LGG921	LGG921	Toronto	LGG	BRAF fusion	C#0286	2014	8.96802
LGG922	LGG922	Toronto	LGG	BRAF fusion	C#0279	2014	9.11476
LGG924	LGG924	Toronto	LGG	BRAF mut	C#0293	2014	7.87585
LGG929	LGG929	Toronto	LGG	FGFR altered	C#0306	2014	8.42373
LGG930	LGG930	Toronto	LGG	BRAF fusion	C#0261	2014	9.8667
LGG931	LGG931	Toronto	LGG	BRAF fusion	C#0261	2014	9.03097
LGG933	LGG933	Toronto	LGG	PLGG, other	C#0324	2014	8.39366
LGG937	LGG937	Toronto	LGG	BRAF fusion	C#0277	2015	10.2211
LGG938	LGG938	Toronto	LGG	BRAF fusion	C#0295	2015	9.77839
LGG940	LGG940	Toronto	LGG	BRAF fusion	C#0277	2015	9.54807
LGG941	LGG941	Toronto	LGG	BRAF fusion	C#0277	2015	9.95709
LGG943	LGG943	Toronto	LGG	PLGG, other	C#0283	2015	9.26096
LGG944	LGG944	Toronto	LGG	PLGG, other	C#0283	2015	10.3814
LGG946	LGG946	Toronto	LGG	BRAF mut	C#0295	2015	8.26112
LGG948	LGG948	Toronto	LGG	PLGG, other	C#0284	2015	9.46491
LGG950	LGG950	Toronto	LGG	BRAF mut	C#0296	2015	9.97433
LGG952	LGG952	Toronto	LGG	BRAF fusion	c#0278	2018	8.63968
LGG954	LGG954	Toronto	LGG	BRAF fusion	C#0279	2015	9.17034
LGG955	LGG955	Toronto	LGG	BRAF fusion	C#0279	2015	9.05868
LGG956	LGG956	Toronto	LGG	BRAF fusion	C#0277	2015	9.96264
LGG959	LGG959	Toronto	LGG	PLGG, other	C#0280	2015	7.77681
LGG962	LGG962	Toronto	LGG	BRAF fusion	C#0290	2016	9.3447
LGG969	LGG969	Toronto	LGG	BRAF fusion	C#0279	2016	8.9801
LGG981	LGG981	Toronto	LGG	BRAF fusion	C#0308	2016	9.01327
LGG984	LGG984	Toronto	LGG	BRAF fusion	C#0282	2016	9.35158
LGG986	LGG986	Toronto	LGG	BRAF fusion	C#0288	2016	8.87156
LGG991	LGG991	Toronto	LGG	BRAF mut	C#0288	2016	9.7178
LGG995	LGG995	Toronto	LGG	FGFR altered	c#0278	2019	9.18137
LGG997	LGG997	Toronto	LGG	BRAF mut	C#0295	2015	9.22855
IMM_MB01	IMM_MB01	Toronto	Medulloblastoma	Group 3	C#0302	2021	6.27062
IMM_MB02	IMM_MB02	Toronto	Medulloblastoma	WNT	C#0302	2021	7.99096
IMM_MB03	IMM_MB03	Toronto	Medulloblastoma	WNT	C#0302	2021	5.97291
IMM_MB04	IMM_MB04	Toronto	Medulloblastoma	Group 3	C#0302	2021	5.71744
IMM_MB05	IMM_MB05	Toronto	Medulloblastoma	Group 4	C#0302	2021	6.5304
IMM_MB06	IMM_MB06	Toronto	Medulloblastoma	SHH	C#0302	2021	6.19207
IMM_MB07	IMM_MB07	Toronto	Medulloblastoma	Group 4	C#0302	2021	7.40594
IMM_MB08	IMM_MB08	Toronto	Medulloblastoma	SHH	C#0303	2021	9.57356
IMM_MB09	IMM_MB09	Toronto	Medulloblastoma	SHH	C#0303	2021	8.01574
IMM_MB10	IMM_MB10	Toronto	Medulloblastoma	SHH	C#0303	2021	6.973
IMM_MB11	IMM_MB11	Toronto	Medulloblastoma	WNT	C#0303	2021	7.77804
IMM_MB12	IMM_MB12	Toronto	Medulloblastoma	WNT	C#0303	2021	5.87983
IMM_MB13	IMM_MB13	Toronto	Medulloblastoma	WNT	C#0303	2021	6.54063
IMM_MB14	IMM_MB14	Toronto	Medulloblastoma	Group 3	C#0306	2021	6.18446
IMM_MB15	IMM_MB15	Toronto	Medulloblastoma	Group 3	C#0303	2021	6.93647
IMM_MB16	IMM_MB16	Toronto	Medulloblastoma	Group 3	C#0303	2021	6.23391
IMM_MB17	IMM_MB17	Toronto	Medulloblastoma	WNT	C#0303	2021	6.22322
IMM_MB18	IMM_MB18	Toronto	Medulloblastoma	Group 4	C#0303	2021	6.14794
IMM_MB19	IMM_MB19	Toronto	Medulloblastoma	Group 4	C#0303	2021	5.98203
IMM_MB20	IMM_MB20	Toronto	Medulloblastoma	Group 4	C#0305	2021	6.18414
IMM_MB21	IMM_MB21	Toronto	Medulloblastoma	Group 4	C#0305	2021	7.04668
IMM_MB22	IMM_MB22	Toronto	Medulloblastoma	WNT	C#0305	2021	6.67034
IMM_MB23	IMM_MB23	Toronto	Medulloblastoma	SHH	C#0305	2021	6.78684
IMM_MB24	IMM_MB24	Toronto	Medulloblastoma	Group 4	C#0305	2021	5.49713
IMM_MB25	IMM_MB25	Toronto	Medulloblastoma	Group 3	C#0305	2021	7.83839
IMM_MB26	IMM_MB26	Toronto	Medulloblastoma	WNT	C#0305	2021	6.66795
IMM_MB27	IMM_MB27	Toronto	Medulloblastoma	SHH	C#0305	2021	7.72128
IMM_MB28	IMM_MB28	Toronto	Medulloblastoma	SHH	C#0305	2021	7.22009
IMM_MB29	IMM_MB29	Toronto	Medulloblastoma	Group 4	C#0305	2021	7.22745
IMM_MB30	IMM_MB30	Toronto	Medulloblastoma	Group 3	C#0305	2021	6.55191
IMM_MB31	IMM_MB31	Toronto	Medulloblastoma	WNT	C#0305	2021	6.52864
IMM_MB32	IMM_MB32	Toronto	Medulloblastoma	Group 4	C#0306	2021	7.77116
IMM_MB33	IMM_MB33	Toronto	Medulloblastoma	Group 4	C#0306	2021	5.58266
IMM_MB34	IMM_MB34	Toronto	Medulloblastoma	Group 4	C#0306	2021	5.70937
IMM_MB35	IMM_MB35	Toronto	Medulloblastoma	Group 3	C#0306	2021	5.80411
IMM_MB36	IMM_MB36	Toronto	Medulloblastoma	Group 4	C#0306	2021	5.63406
IMM_MB37	IMM_MB37	Toronto	Medulloblastoma		C#0289	2017	6.31014
IMM_MB38	IMM_MB38	Toronto	Medulloblastoma		C#0289	2012	8.21241
IMM_MB39	IMM_MB39	Toronto	Medulloblastoma		C#0289	2018	7.79969
IMM_MB40	IMM_MB40	Toronto	Medulloblastoma		C#0289	2012	7.58562
IMM_MB42	IMM_MB42	Toronto	Medulloblastoma		C#0290	1998	8.49988
IMM_MB43	IMM_MB43	Toronto	Medulloblastoma		C#0290	2020	6.70309
IMM_MB44	IMM_MB44	Toronto	Medulloblastoma		C#0289	2014	6.84152
IMM_MB45	IMM_MB45	Toronto	Medulloblastoma		C#0296	2015	8.24615
IMM_MB46	IMM_MB46	Toronto	Medulloblastoma		C#0296	2015	9.48069
IMM_MB47	IMM_MB47	Toronto	Medulloblastoma	WNT	C#0421	2021	6.2125
IMM_MB48	IMM_MB48	Toronto	Medulloblastoma	Group 3	C#0421	2020	5.80943
IMM_MB49	IMM_MB49	Toronto	Medulloblastoma	Group 4	C#0421	2021	6.32615
IMM_MB50	IMM_MB50	Toronto	Medulloblastoma		C#0421	2017	7.38423
IMM_MB52	IMM_MB52	Toronto	Medulloblastoma	Group 4	C#0421	2019	6.38341
IMM_MB53	IMM_MB53	Toronto	Medulloblastoma	Group 3	C#0421	2019	6.63716
IMM_MB54	IMM_MB54	Toronto	Medulloblastoma	Group 4	C#0421	2021	6.85851
IMM_MB55	IMM_MB55	Toronto	Medulloblastoma	Group 4	C#0421	2021	5.94751
IMM_MB56	IMM_MB56	Toronto	Medulloblastoma	Group 4	C#0421	2021	5.96228
IMM_MB57	IMM_MB57	Toronto	Medulloblastoma		C#0421	2017	6.23344
IMM_MB58	IMM_MB58	Toronto	Medulloblastoma	Group 3	C#0421	2021	6.02754
IMM_MB59	IMM_MB59	Toronto	Medulloblastoma	SHH	C#0428	2019	8.21005
IMM_MB60	IMM_MB60	Toronto	Medulloblastoma	Group 4	C#0428	2021	5.86315
IMM_MB61	IMM_MB61	Toronto	Medulloblastoma	SHH	C#0428	2019	7.92295
IMM_MB62	IMM_MB62	Toronto	Medulloblastoma	WNT	C#0428	2021	6.0974
IMM_MB63	IMM_MB63	Toronto	Medulloblastoma		C#0428	2019	7.71042
IMM_MB64	IMM_MB64	Toronto	Medulloblastoma	WNT	C#0433	2021	6.08654
IMM_MB65	IMM_MB65	Toronto	Medulloblastoma	WNT	C#0433	2019	5.48033
IMM_MB66	IMM_MB66	Toronto	Medulloblastoma		C#0433	2015	7.65271
IMM_MB67	IMM_MB67	Toronto	Medulloblastoma		C#0433	2018	6.61098
IMM_MB68	IMM_MB68	Toronto	Medulloblastoma	Group 3	C#0433	2021	6.96086
HGA020	HGA020	Toronto	MMRD	MMRD HGG	C#0410	2007	9.4319
HGA143	HGA143	Toronto	MMRD	MMRD HGG	C#0407	2015	7.28337
MMRD02	MMRD02	IRRDC	MMRD	MMRD HGG	C#0245		9.10464
MMRD04	MMRD04	IRRDC	MMRD	MMRD HGG	C#0205	2014	8.26069
MMRD05_T1	MMRD05	IRRDC	MMRD	MMRD HGG	C#0211	2015	7.74413
MMRD05_T2	MMRD05	IRRDC	MMRD	MMRD HGG	C#0211	2015	7.94778
MMRD05_T3	MMRD05	IRRDC	MMRD	MMRD HGG	C#0205	2015	7.86072
MMRD06	MMRD06	IRRDC	MMRD	MMRD HGG	C#0205		7.44689
MMRD07_T1	MMRD07	IRRDC	MMRD	MMRD HGG	C#0245		8.35114
MMRD07_T2	MMRD07	IRRDC	MMRD	MMRD HGG	C#0220		7.6806
MMRD08_T1	MMRD08	IRRDC	MMRD	MMRD HGG	C#0251		8.50884
MMRD08_T2	MMRD08	IRRDC	MMRD	MMRD HGG	C#0245		9.14985
MMRD09_T1	MMRD09	IRRDC	MMRD	MMRD HGG	C#0245		7.35235
MMRD09_T2	MMRD09	IRRDC	MMRD	MMRD HGG	C#0245		7.95301
MMRD09_T3	MMRD09	IRRDC	MMRD	MMRD HGG	C#0220		8.06605
MMRD10	MMRD10	IRRDC	MMRD	MMRD HGG	C#0256		7.34725
MMRD11_T1	MMRD11	IRRDC	MMRD	MMRD HGG	C#0245		7.87543
MMRD11_T2	MMRD11	IRRDC	MMRD	MMRD HGG	C#0251		9.0344
MMRD12_T2	MMRD12	IRRDC	MMRD	MMRD HGG	C#0368		6.97006
MMRD12_T4	MMRD12	IRRDC	MMRD	MMRD HGG	C#0368	2018	10.37
MMRD12_T5	MMRD12	IRRDC	MMRD	MMRD HGG	C#0232	2018	9.72535
MMRD13	MMRD13	IRRDC	MMRD	MMRD HGG	C#0205		8.12754
MMRD14	MMRD14	IRRDC	MMRD	MMRD HGG	C#0227	2016	7.77339
MMRD15	MMRD15	IRRDC	MMRD	MMRD HGG	C#0232	2016	8.34479
MMRD17	MMRD17	IRRDC	MMRD	MMRD HGG	C#0232		7.05111
MMRD18	MMRD18	IRRDC	MMRD	MMRD HGG	C#0256		9.87293
MMRD19	MMRD19	IRRDC	MMRD	MMRD HGG	C#0232		7.93084
MMRD20	MMRD20	IRRDC	MMRD	MMRD HGG	C#0220		6.78659
MMRD23	MMRD23	IRRDC	MMRD	MMRD HGG	C#0256		7.42911
MMRD24	MMRD24	IRRDC	MMRD	MMRD HGG	C#0220		7.87578
MMRD25	MMRD25	IRRDC	MMRD	MMRD HGG	C#0205		7.0417
MMRD26_T1	MMRD26	IRRDC	MMRD	MMRD HGG	C#0251		9.39895
MMRD26_T2	MMRD26	IRRDC	MMRD	MMRD HGG	C#0227		8.78186
MMRD27	MMRD27	IRRDC	MMRD	MMRD HGG	C#0251		9.66273
MMRD28	MMRD28	IRRDC	MMRD	MMRD HGG	C#0433		6.70997
MMRD31_T1	MMRD31	IRRDC	MMRD	MMRD HGG	C#0251		7.20492
MMRD31_T2	MMRD31	IRRDC	MMRD	MMRD HGG	C#0245		7.00903
MMRD32	MMRD32	IRRDC	MMRD	MMRD HGG	C#0205		7.7682
MMRD33	MMRD33	IRRDC	MMRD	MMRD HGG	C#0205		8.75123
MMRD35_T1	MMRD35	IRRDC	MMRD	MMRD HGG	C#0232		7.44237
MMRD35_T2	MMRD35	IRRDC	MMRD	MMRD HGG	C#0205		10.5199
MMRD36	MMRD36	IRRDC	MMRD	MMRD HGG	C#0368		8.19581
MMRD37	MMRD37	IRRDC	MMRD	MMRD HGG	C#0251		7.81561
MMRD38	MMRD38	IRRDC	MMRD	MMRD HGG	C#0251		8.29076
MMRD39	MMRD39	IRRDC	MMRD	MMRD HGG	C#0211		8.54058
MMRD41	MMRD41	IRRDC	MMRD	MMRD HGG	C#0220		7.31007
MMRD42	MMRD42	IRRDC	MMRD	MMRD HGG	C#0220		7.50966
MMRD43_T1	MMRD43	IRRDC	MMRD	MMRD HGG	C#0205	2019	6.60918
MMRD43_T2	MMRD43	IRRDC	MMRD	MMRD HGG	C#0344	2019	6.41343
MMRD45	MMRD45	IRRDC	MMRD	MMRD HGG	C#0428	2021	9.67981
MMRD46	MMRD46	IRRDC	MMRD	MMRD HGG	C#0220		9.67072
MMRD47	MMRD47	IRRDC	MMRD	MMRD HGG	C#0220		7.53956
MMRD48	MMRD48	IRRDC	MMRD	MMRD HGG	C#0368		9.51022
MMRD49	MMRD49	IRRDC	MMRD	MMRD HGG	C#0205		9.23085
MMRD51	MMRD51	IRRDC	MMRD	MMRD HGG	C#0344		8.07
MMRD52	MMRD52	IRRDC	MMRD	MMRD HGG	C#0245		11.4273
MMRD53_T1	MMRD53	IRRDC	MMRD	MMRD HGG	C#0220		9.50774
MMRD53_T2	MMRD53	IRRDC	MMRD	MMRD HGG	C#0211	2015	8.98112
MMRD54	MMRD54	IRRDC	MMRD	MMRD HGG	C#0344	2021	7.18206
MMRD55	MMRD55	IRRDC	MMRD	MMRD HGG	C#0256		8.30666
MMRD56_T1	MMRD56	IRRDC	MMRD	MMRD HGG	C#0428		6.98
MMRD56_T2	MMRD56	IRRDC	MMRD	MMRD HGG	C#0433		9.38
MMRD57_T1	MMRD57	IRRDC	MMRD	MMRD HGG	C#0345	2020	5.75149
MMRD57_T2	MMRD57	IRRDC	MMRD	MMRD HGG	C#0344	2021	8.64824
MMRD60	MMRD60	IRRDC	MMRD	MMRD HGG	C#0433		8.0478
MMRD61_T1	MMRD61	IRRDC	MMRD	MMRD HGG	C#0232		8.47078
MMRD61_T2	MMRD61	IRRDC	MMRD	MMRD HGG	C#0345		9.72622
MMRD61_T3	MMRD61	IRRDC	MMRD	MMRD HGG	C#0345		12.4504
MMRD62	MMRD62	IRRDC	MMRD	MMRD HGG	C#0345	2021	9.4962
MMRD63_T1	MMRD63	IRRDC	MMRD	MMRD HGG	C#0344	2019	7.87668
MMRD63_T2	MMRD63	IRRDC	MMRD	MMRD HGG	C#0345	2019	8.80431
MMRD64	MMRD64	IRRDC	MMRD	MMRD HGG	C#0344	2020	8.28266
MMRD65	MMRD65	IRRDC	MMRD	MMRD HGG	C#0345	2021	8.30593
MMRD66	MMRD66	IRRDC	MMRD	MMRD HGG	C#0345	2021	7.87221
MMRD67_T1	MMRD67	IRRDC	MMRD	MMRD HGG	C#0345	2021	7.24851
MMRD67_T2	MMRD67	IRRDC	MMRD	MMRD HGG	C#0344	2021	7.9433
MMRD68_T1	MMRD68	IRRDC	MMRD	MMRD HGG	C#0368		10.2251
MMRD68_T2	MMRD68	IRRDC	MMRD	MMRD HGG	C#0345	2021	10.0375
MMRD69	MMRD69	IRRDC	MMRD	MMRD HGG	C#0344		8.03363
MMRD70	MMRD70	IRRDC	MMRD	MMRD HGG	C#0428		8.35589
MMRD71	MMRD71	IRRDC	MMRD	MMRD HGG	C#0428		8.00905
MMRD72	MMRD72	IRRDC	MMRD	MMRD HGG	C#0433		9.42297
PNET08	PNET08	Toronto	MMRD	MMRD HGG	C#0408	2004	8.31006
NB_01	NB_01	Toronto	Normal brain	Normal brain	C#0232	2017	7.74997
NB_02	NB_02	Toronto	Normal brain	Normal brain	C#0232	2017	7.9928
NB_03	NB_03	Toronto	Normal brain	Normal brain	C#0202	2016	8.77551
NB_04	NB_04	Toronto	Normal brain	Normal brain	C#0232	2019	7.06218
NB_05	NB_05	Toronto	Normal brain	Normal brain	C#0245	2020	7.38428
NB_06	NB_06	Toronto	Normal brain	Normal brain	C#0245	2019	8.27739
NB_07	NB_07	Toronto	Normal brain	Normal brain	C#0232	2017	7.35179
NB_08	NB_08	Toronto	Normal brain	Normal brain	C#0232	2018	7.32701
NB_09	NB_09	Toronto	Normal brain	Normal brain	C#0245	2019	7.86691
NB_10	NB_10	Toronto	Normal brain	Normal brain	C#0251	2018	7.57371
NB_11	NB_11	Toronto	Normal brain	Normal brain	C#0203	2018	7.84215
NB_12	NB_12	Toronto	Normal brain	Normal brain	C#0232	2018	7.07132

## Sheet: 4 - NanoString panel
Supplementary Data 4: Genes on custom NanoString immuno-oncology panel (annotations for Fig 1b, S2a, 4a)
HGNC Identifier	Other identifiers	Entrez Identifier	NanoString Accession	Category	TIS Component
ADAMDEC1		27299	NM_014479.2	Antigen presentation	0
APOL3		80833	NR_027833.1	Metabolism	0
ARID2		196528	NM_152641.2	Epigenetic regulation	0
B2M		567	NM_004048.2	Antigen presentation	0
BRD7		29117	NM_001173984.2	Epigenetic regulation	0
CCL4		6351	NM_002984.2	Activation	0
CCL5		6352	NM_002985.2	Activation	1
CCR4		1233	NM_005508.4	Activation	0
CD14		929	NM_000591.2	Macrophage	0
CD163		9332	NM_004244.4	Macrophage	0
CD19		930	XM_011545981.1	B cell	0
CD27		939	NM_001242.4	Activation	1
CD274	PD-L1	29126	NM_014143.3	Immune checkpoint	1
CD276	B7-H3	80381	NM_001024736.1	Immune checkpoint	1
CD28		940	NM_001243078.1	T cell	0
CD38		952	NM_001775.2	T cell	0
CD3E		916	NM_000733.2	T cell	0
CD4		920	NM_000616.4	T cell	0
CD47		961	NM_001777.3	Drug target	0
CD68		968	NM_001251.2	Macrophage	0
CD7		924	NM_006137.6	T cell	0
CD74		972	NM_001025159.1	Macrophage	0
CD80	B7-H2	941	NM_005191.3	T cell	0
CD84		8832	NM_001184879.1	Macrophage	0
CD86	B7-H2	942	NM_175862.3	T cell	0
CD8A		925	NM_001768.5	T cell	1
CDK4		1019	NM_000075.2	Cell pathways	0
CHAD		1101	NM_001267.2	Extracellular matrix	0
CKMT2		1160	NM_001099735.1	Metabolism	0
CMKLR1		1240	NM_004072.1	Activation	1
CSF1R		1436	NM_005211.2	Drug target	0
CSF2		1437	NM_000758.2	Macrophage	0
CTLA4		1493	NM_005214.3	Immune checkpoint	0
CXCL10		3627	NM_001565.2	Activation	0
CXCL9		4283	NM_002416.1	Activation	1
CXCR6		10663	NM_006564.1	Activation	1
DNER		92737	NM_139072.3	Cell pathways	0
FASLG		356	NM_000639.1	Cell pathways	0
FCMR		9214	NM_005449.4		0
FGL2		10875	NM_006682.2	Extracellular matrix	0
FOXP3		50943	NM_014009.3	T cell	0
FZR1		51343	NM_001136197.1		0
GBP1		2633	NM_002053.1	Activation	0
GPR171		29909	NM_013308.2	T cell	0
GZMA		3001	NM_006144.2	Cytotoxic cells	0
GZMB		3002	NM_004131.3	Cytotoxic cells	0
GZMK		3003	NM_002104.2	Cytotoxic cells	0
HAVCR2	TIM3	84868	NM_032782.4	Immune checkpoint	0
HHLA2	B7-H7	11148	NM_001282556.1	Suppressive	0
HLA-DQA1		3117	NM_002122.3	Antigen presentation	1
HLA-DRB1		3123	NM_002124.3	Antigen presentation	1
HLA-E		3133	NM_005516.4	Antigen presentation	1
HPGD		3248	NM_000860.5		0
ICOS		29851	NM_012092.2	T cell	0
ICOSLG	ICOSL/CD275/B7-H2	23308	NM_015259.5	T cell	0
IDO1		3620	NM_002164.5	Drug target	1
IFNG		3458	NM_000619.2	Activation	0
IGL		3535	ENST00000390323.1	B cell	0
IL10		3586	NM_000572.2	Suppressive	0
IL12A		3592	NM_000882.2	Activation	0
IL12B		3593	NM_002187.2	Activation	0
IL17A		3605	NM_002190.2	Activation	0
IL2		3558	NM_000586.2	Activation	0
IL4		3565	NM_000589.2	Activation	0
ITGAL		3683	NM_002209.2	Macrophage	0
ITGAM		3684	NM_000632.3	Macrophage	0
ITM2A		9452	NM_004867.4	T cell	0
JAK1		3716	NM_002227.1	Cell pathways	0
JAK2		3717	NM_004972.3	Cell pathways	0
LAG3		3902	NM_002286.5	T cell	1
LAMP1		3916	NM_005561.3	Autophagy	0
LCK		3932	NM_005356.2	T cell	0
MRC1		4360	NM_002438.2	Macrophage	0
MS4A1	CD20	931	NM_152866.2	B cell	0
NCR3LG1		374383	NM_001202439.1	Cytotoxic cells	0
NFKB1		4790	NM_003998.2	Cell pathways	0
NKG7		4818	NM_005601.3	Cytotoxic cells	1
NT5E	CD73	4907	NM_002526.2	Drug target	0
OMD		4958	NM_005014.2	Extracellular matrix	0
OR7A5		26659	NM_017506.1		0
PBRM1		55193	NM_181042.3	Epigenetic regulation	0
PDCD1	PD-1	5133	NM_005018.2	Immune checkpoint	0
PDCD1LG2	CD273/PD-L2	80380	NM_025239.3	Immune checkpoint	1
PRKCA		5578	NM_002737.2	Cell pathways	0
PSMB10		5699	NM_002801.2	Antigen presentation	1
SPOP		8405	NM_001007226.1	Epigenetic regulation	0
STAT1		6772	NM_139266.1	Macrophage	1
STAT3		6774	NM_003150.3	Drug target	0
STAT5A		6776	NM_003152.2	Cell pathways	0
STING1		340061	NM_198282.1	Drug target	0
TAP1		6890	NM_000593.5	Antigen presentation	0
TAP2		6891	NM_000544.3	Antigen presentation	0
TAPBP		6892	NM_003190.4	Antigen presentation	0
TGFB1		7040	NM_000660.3	Suppressive	0
TIGIT		201633	NM_173799.2	Immune checkpoint	1
TLR8		51311	NM_016610.2	Activation	0
TNF		7124	NM_000594.2	Activation	0
TNFRSF9		3604	NM_001561.4	Activation	0
TNNC2		7125	NM_003279.2	Extracellular matrix	0
TNXB		7148	NM_032470.3	Extracellular matrix	0
VEGFA		7422	NM_001025366.1	Angiogenesis	0
VSIR	B7-H5	64115	NM_022153.1	Immune checkpoint	0
VTCN1	B7-H4	79679	NM_024626.2	Immune checkpoint	0

## Sheet: 5 - PBTA cohort
Supplementary Data 5: Tumor inflammation signature scores for PBTA patient cohort (source data for Figs 1e, S3a, S3c, S5a, S7c)
Note: cancer subtype grouping for figures described in Methods
Biospecimen ID	TIS	Cancer Type	Cancer Subtype
BS_PGHK1JRW	7.58077	Embryonal tumor	ATypical Teratoid Rhabdoid Tumor (ATRT)
BS_GAGRGSSX	9.80795	Embryonal tumor	Atypical Teratoid Rhabdoid Tumor (ATRT)
BS_DHA5FMVW	8.96904	Embryonal tumor	Atypical Teratoid Rhabdoid Tumor (ATRT)
BS_MVW01FPB	5.54189	Embryonal tumor	Atypical Teratoid Rhabdoid Tumor (ATRT)
BS_B1HVNV0T	7.35238	Embryonal tumor	Atypical Teratoid Rhabdoid Tumor (ATRT)
BS_WVW3W6ZB	5.61316	Embryonal tumor	Atypical Teratoid Rhabdoid Tumor (ATRT)
BS_MV6ASWV9	5.10933	Embryonal tumor	Atypical Teratoid Rhabdoid Tumor (ATRT)
BS_4E1G7E3G	5.77874	Embryonal tumor	Atypical Teratoid Rhabdoid Tumor (ATRT)
BS_MMNRZ1EQ	8.68182	Embryonal tumor	Atypical Teratoid Rhabdoid Tumor (ATRT)
BS_KXCY5BN5	7.23493	Embryonal tumor	Atypical Teratoid Rhabdoid Tumor (ATRT)
BS_6G6C7VPX	5.14144	Embryonal tumor	Atypical Teratoid Rhabdoid Tumor (ATRT)
BS_850BAHH9	8.4025	Embryonal tumor	Atypical Teratoid Rhabdoid Tumor (ATRT)
BS_P7EY9DXG	5.87286	Embryonal tumor	Atypical Teratoid Rhabdoid Tumor (ATRT)
BS_9FHSNVS0	6.51178	Embryonal tumor	Atypical Teratoid Rhabdoid Tumor (ATRT)
BS_996ZS2A4	9.40235	Embryonal tumor	Atypical Teratoid Rhabdoid Tumor (ATRT)
BS_GJNCYABP	11.1448	Embryonal tumor	Atypical Teratoid Rhabdoid Tumor (ATRT)
BS_WV0S8N4M	7.08578	Embryonal tumor	Atypical Teratoid Rhabdoid Tumor (ATRT)
BS_74FS6GMW	4.8108	Embryonal tumor	Atypical Teratoid Rhabdoid Tumor (ATRT)
BS_983Z6CA6	6.03443	Embryonal tumor	Atypical Teratoid Rhabdoid Tumor (ATRT)
BS_WWKNJSJ5	6.68709	Embryonal tumor	Atypical Teratoid Rhabdoid Tumor (ATRT)
BS_M4923M40	6.1079	Embryonal tumor	Atypical Teratoid Rhabdoid Tumor (ATRT)
BS_K25F4J3V	4.69319	Embryonal tumor	Atypical Teratoid Rhabdoid Tumor (ATRT)
BS_S71RJ8DH	7.90898	Embryonal tumor	Atypical Teratoid Rhabdoid Tumor (ATRT)
BS_QX12J6W1	9.62783	Embryonal tumor	Atypical Teratoid Rhabdoid Tumor (ATRT)
BS_15ETQ0E4	8.76745	Embryonal tumor	Atypical Teratoid Rhabdoid Tumor (ATRT)
BS_90B22NGP	4.71479	Embryonal tumor	Atypical Teratoid Rhabdoid Tumor (ATRT)
BS_1QNTEZPS	7.43046	Embryonal tumor	Atypical Teratoid Rhabdoid Tumor (ATRT)
BS_N0877CX1	6.62794	Embryonal tumor	Atypical Teratoid Rhabdoid Tumor (ATRT)
BS_J483EMFP	6.63566	Embryonal tumor	Atypical Teratoid Rhabdoid Tumor (ATRT)
BS_31TF0P1N	6.71447	Embryonal tumor	Atypical Teratoid Rhabdoid Tumor (ATRT)
BS_1D6PZNKN	5.92926	HGG	Brainstem glioma- Diffuse intrinsic pontine glioma
BS_30VC3R2Q	6.28861	HGG	Brainstem glioma- Diffuse intrinsic pontine glioma
BS_6DCSD5Y6	5.86708	HGG	Brainstem glioma- Diffuse intrinsic pontine glioma
BS_7GJT4A6A	6.05958	HGG	Brainstem glioma- Diffuse intrinsic pontine glioma
BS_9CA93S6D	5.69748	HGG	Brainstem glioma- Diffuse intrinsic pontine glioma
BS_B1C6GZ84	6.2082	HGG	Brainstem glioma- Diffuse intrinsic pontine glioma
BS_MKM0EEN1	6.13662	HGG	Brainstem glioma- Diffuse intrinsic pontine glioma
BS_PZVHMSYN	6.30352	HGG	Brainstem glioma- Diffuse intrinsic pontine glioma
BS_W4DB5RP1	6.27151	HGG	Brainstem glioma- Diffuse intrinsic pontine glioma
BS_KSKZ9J7J	5.35965	Embryonal tumor	CNS Embryonal tumor, HGNET-MN1
BS_09R7GDA7	5.95333	Embryonal tumor	CNS Embryonal tumor, NOS
BS_ZQ76ZBEX	6.28504	Embryonal tumor	CNS Embryonal tumor, NOS
BS_7BW0YRPY	6.61989	Embryonal tumor	CNS Embryonal tumor, NOS
BS_D0RDN4K5	4.8169	Embryonal tumor	CNS Embryonal tumor, NOS
BS_6NRTJSYK	5.20076	Embryonal tumor	CNS Embryonal tumor, NOS
BS_SXCZ3CXN	5.62336	Embryonal tumor	CNS Embryonal tumor, NOS
BS_ZQKGJD70	6.00281	Embryonal tumor	CNS Embryonal tumor, NOS
BS_6T4JGBGY	7.35879	Embryonal tumor	CNS Embryonal tumor, NOS
BS_8QB4S4VA	5.67838	Embryonal tumor	CNS Embryonal tumor, NOS
BS_JGA9BP3A	5.60516	Embryonal tumor	CNS Embryonal tumor, NOS
BS_1HQ76V6D	5.58766	Embryonal tumor	CNS Embryonal tumor, NOS
BS_FBJ5Q54N	5.16766	Embryonal tumor	CNS Embryonal tumor, NOS
BS_FEPRNEXX	5.83	Embryonal tumor	CNS Embryonal tumor, NOS
BS_YBJBSRHV	5.11711	Embryonal tumor	CNS neuroblastoma
BS_QT3NZ2YZ	5.69914	Embryonal tumor	CNS neuroblastoma
BS_QHS3V0GP	5.81862	Embryonal tumor	CNS neuroblastoma
BS_EXGBH3TD	7.49691	LGG	Desmoplastic infantile astrocytoma and ganglioglioma, BRAF V600E
BS_QAG1RDXN	9.50073	LGG	Desmoplastic infantile astrocytoma and ganglioglioma, RTK
BS_D8N31T39	7.00757	LGG	Desmoplastic infantile astrocytoma and ganglioglioma, RTK
BS_1KYGSMA7	9.25449	LGG	Diffuse leptomeningeal glioneuronal tumor, KIAA1549-BRAF
BS_C83TK159	6.1327	HGG	Diffuse midline glioma, H3 K28-mutant
BS_MDBT7S5Z	6.25276	HGG	Diffuse midline glioma, H3 K28-mutant
BS_GW0GKWMS	6.43681	HGG	Diffuse midline glioma, H3 K28-mutant
BS_WH8G4VFB	4.98361	HGG	Diffuse midline glioma, H3 K28-mutant
BS_MB7WN0ZB	7.74024	HGG	Diffuse midline glioma, H3 K28-mutant
BS_XGDPK33A	6.51089	HGG	Diffuse midline glioma, H3 K28-mutant
BS_ZF6BSFNF	5.68321	HGG	Diffuse midline glioma, H3 K28-mutant
BS_NEVYM2FP	6.00094	HGG	Diffuse midline glioma, H3 K28-mutant
BS_TM9MH0RP	6.38236	HGG	Diffuse midline glioma, H3 K28-mutant
BS_NGSG2KB6	6.90946	HGG	Diffuse midline glioma, H3 K28-mutant
BS_5VPM0F36	7.71964	HGG	Diffuse midline glioma, H3 K28-mutant
BS_JB43XBCQ	7.29233	HGG	Diffuse midline glioma, H3 K28-mutant
BS_EZ3147MX	7.31034	HGG	Diffuse midline glioma, H3 K28-mutant
BS_49CJNZ06	5.46018	HGG	Diffuse midline glioma, H3 K28-mutant
BS_6M2053M0	6.4397	HGG	Diffuse midline glioma, H3 K28-mutant
BS_GWSJ4Z9H	7.4321	HGG	Diffuse midline glioma, H3 K28-mutant
BS_YDEVMD24	5.5709	HGG	Diffuse midline glioma, H3 K28-mutant
BS_0ZA67BBC	5.388	HGG	Diffuse midline glioma, H3 K28-mutant
BS_Z3RCA1T9	7.57238	HGG	Diffuse midline glioma, H3 K28-mutant
BS_R9B92M75	6.2051	HGG	Diffuse midline glioma, H3 K28-mutant
BS_8ZY4GST0	5.47873	HGG	Diffuse midline glioma, H3 K28-mutant
BS_RX1YTZ7F	6.17181	HGG	Diffuse midline glioma, H3 K28-mutant
BS_DRY58DTF	5.91884	HGG	Diffuse midline glioma, H3 K28-mutant
BS_VF5XWFXD	6.90151	HGG	Diffuse midline glioma, H3 K28-mutant
BS_S5P8VTN5	7.22178	HGG	Diffuse midline glioma, H3 K28-mutant
BS_21ET39G7	7.99298	HGG	Diffuse midline glioma, H3 K28-mutant
BS_G3NN392N	4.75832	HGG	Diffuse midline glioma, H3 K28-mutant
BS_4QW2S1Q8	8.02114	HGG	Diffuse midline glioma, H3 K28-mutant
BS_XZM79E42	6.56779	HGG	Diffuse midline glioma, H3 K28-mutant
BS_BMMY0H73	6.56351	HGG	Diffuse midline glioma, H3 K28-mutant
BS_A7Q8G0Y1	7.08762	HGG	Diffuse midline glioma, H3 K28-mutant
BS_NR3P3GN2	7.44291	HGG	Diffuse midline glioma, H3 K28-mutant
BS_QNNX91SM	5.98997	HGG	Diffuse midline glioma, H3 K28-mutant
BS_97M1E2DW	6.23303	HGG	Diffuse midline glioma, H3 K28-mutant
BS_XG0DBWVT	6.22787	HGG	Diffuse midline glioma, H3 K28-mutant
BS_FCDAH728	6.43125	HGG	Diffuse midline glioma, H3 K28-mutant
BS_JQVAWTTM	5.71955	HGG	Diffuse midline glioma, H3 K28-mutant
BS_51RA1PGE	7.33041	HGG	Diffuse midline glioma, H3 K28-mutant
BS_1N7MQZGR	6.55294	HGG	Diffuse midline glioma, H3 K28-mutant
BS_T3DGY9J9	5.97065	HGG	Diffuse midline glioma, H3 K28-mutant
BS_2A162JH9	4.90103	HGG	Diffuse midline glioma, H3 K28-mutant
BS_H97S5SQN	6.54229	HGG	Diffuse midline glioma, H3 K28-mutant
BS_MX23ZY0Y	4.46493	HGG	Diffuse midline glioma, H3 K28-mutant
BS_VMQMGSJY	7.02799	HGG	Diffuse midline glioma, H3 K28-mutant
BS_4B0BAVTX	6.97462	HGG	Diffuse midline glioma, H3 K28-mutant
BS_2JP7RBMB	5.95429	HGG	Diffuse midline glioma, H3 K28-mutant
BS_1A6MQ9ZA	6.78372	HGG	Diffuse midline glioma, H3 K28-mutant
BS_Q13FQ8FV	5.19991	HGG	Diffuse midline glioma, H3 K28-mutant
BS_D29RPBSZ	7.00604	HGG	Diffuse midline glioma, H3 K28-mutant
BS_TRKH2SPE	6.65308	HGG	Diffuse midline glioma, H3 K28-mutant
BS_RXN5T5YT	7.11679	HGG	Diffuse midline glioma, H3 K28-mutant
BS_ZVWE73JZ	6.68887	HGG	Diffuse midline glioma, H3 K28-mutant
BS_BWBDH9GM	4.76577	HGG	Diffuse midline glioma, H3 K28-mutant
BS_40MP5BWR	5.66306	HGG	Diffuse midline glioma, H3 K28-mutant
BS_0VXZCRJS	6.03733	HGG	Diffuse midline glioma, H3 K28-mutant
BS_E60JZ9Z3	3.93099	HGG	Diffuse midline glioma, H3 K28-mutant
BS_MWWZBQ60	6.23428	HGG	Diffuse midline glioma, H3 K28-mutant
BS_NB9XXBW6	5.6471	HGG	Diffuse midline glioma, H3 K28-mutant
BS_6WP1FHTE	8.17762	HGG	Diffuse midline glioma, H3 K28-mutant
BS_P9JP6JFA	5.04539	HGG	Diffuse midline glioma, H3 K28-mutant
BS_X4DD4KSZ	9.01708	HGG	Diffuse midline glioma, H3 K28-mutant
BS_XM1AHBDJ	3.14531	HGG	Diffuse midline glioma, H3 K28-mutant
BS_5965SFPZ	6.56829	HGG	Diffuse midline glioma, H3 K28-mutant
BS_2A5R9MEJ	6.3689	HGG	Diffuse midline glioma, H3 K28-mutant
BS_YK6VQ9SJ	5.49803	LGG	Dysembryoplastic neuroepithelial tumor (DNET)
BS_3T6X4BPC	5.23439	LGG	Dysembryoplastic neuroepithelial tumor (DNET)
BS_TDEFAPNH	7.7107	LGG	Dysembryoplastic neuroepithelial tumor (DNET)
BS_KXH37MPN	8.18133	LGG	Dysembryoplastic neuroepithelial tumor (DNET)
BS_CQSAJ7BF	5.39772	LGG	Dysembryoplastic neuroepithelial tumor (DNET)
BS_KQ6ZW085	6.55274	LGG	Dysembryoplastic neuroepithelial tumor (DNET)
BS_7WNSZNE3	5.58781	LGG	Dysembryoplastic neuroepithelial tumor (DNET)
BS_ZZPBANDD	6.15856	LGG	Dysembryoplastic neuroepithelial tumor (DNET)
BS_KM2EX0K6	6.02365	LGG	Dysembryoplastic neuroepithelial tumor (DNET)
BS_273HKCT4	5.3846	LGG	Dysembryoplastic neuroepithelial tumor (DNET)
BS_KZPR01BD	5.86857	LGG	Dysembryoplastic neuroepithelial tumor (DNET)
BS_YNEQJ6AH	5.78528	LGG	Dysembryoplastic neuroepithelial tumor (DNET)
BS_CZ82ANWP	5.86944	LGG	Dysembryoplastic neuroepithelial tumor (DNET)
BS_W7FP2G3F	8.05892	LGG	Dysembryoplastic neuroepithelial tumor (DNET)
BS_CREQ97QC	5.50805	LGG	Dysembryoplastic neuroepithelial tumor (DNET)
BS_FWMJPKCV	5.83734	LGG	Dysembryoplastic neuroepithelial tumor (DNET)
BS_6MY8W3H0	5.2127	LGG	Dysembryoplastic neuroepithelial tumor (DNET)
BS_VTJ9ESSV	6.84422	LGG	Dysembryoplastic neuroepithelial tumor (DNET)
BS_SM8VQFPD	5.69652	LGG	Dysembryoplastic neuroepithelial tumor (DNET)
BS_JXNZYGCR	6.34288	LGG	Dysembryoplastic neuroepithelial tumor (DNET)
BS_P4NX9MPA	7.43235	LGG	Dysembryoplastic neuroepithelial tumor (DNET)
BS_264RCK7G	6.35577	LGG	Dysembryoplastic neuroepithelial tumor (DNET)
BS_AJ6X83G5	5.25294	LGG	Dysembryoplastic neuroepithelial tumor (DNET)
BS_ZR96A4FH	5.52515	LGG	Dysembryoplastic neuroepithelial tumor (DNET);Ganglioglioma
BS_2XD3MNKD	4.73788	LGG	Dysplasia/Gliosis;Glial-neuronal tumor NOS
BS_N6N147BY	4.71616	Embryonal tumor	Embryonal tumor with multilayer rosettes, C19MC-altered
BS_QWNBZ9RJ	4.80836	Embryonal tumor	Embryonal tumor with multilayer rosettes, C19MC-altered
BS_37GTVG4N	5.37946	Embryonal tumor	Embryonal tumor with multilayer rosettes, C19MC-altered
BS_P39SQPTS	4.84844	Embryonal tumor	Embryonal tumor with multilayer rosettes, C19MC-altered
BS_685DACMS	6.6369	Embryonal tumor	Embryonal tumor with multilayer rosettes, C19MC-altered
BS_0HW7W7SD	5.59826	Embryonal tumor	Embryonal tumor with multilayer rosettes, NOS
BS_0BXY0F9N	6.06957	Ependymal tumor	Ependymoma
BS_WFD0GE5X	6.15307	Ependymal tumor	Ependymoma
BS_4FZS7TX4	6.10848	Ependymal tumor	Ependymoma
BS_N8J1DP02	5.16885	Ependymal tumor	Ependymoma
BS_S0175QKX	5.04066	Ependymal tumor	Ependymoma
BS_53M8PP88	4.93296	Ependymal tumor	Ependymoma
BS_E4F1D721	6.09869	Ependymal tumor	Ependymoma
BS_TXY8QYWA	6.16526	Ependymal tumor	Ependymoma
BS_X67GTEM6	7.07357	Ependymal tumor	Ependymoma
BS_4T0HPZDC	7.53185	Ependymal tumor	Ependymoma
BS_196BBNEJ	5.67484	Ependymal tumor	Ependymoma
BS_BJDNWMJH	5.22606	Ependymal tumor	Ependymoma
BS_VJ2S5DVS	5.50948	Ependymal tumor	Ependymoma
BS_3X9WMZGJ	7.02002	Ependymal tumor	Ependymoma
BS_TCGEZJ5F	6.50999	Ependymal tumor	Ependymoma
BS_NH7K4CD9	6.55618	Ependymal tumor	Ependymoma
BS_8ZP3CBQA	6.32784	Ependymal tumor	Ependymoma
BS_TNRHHYNC	5.50332	Ependymal tumor	Ependymoma
BS_SAA624A4	5.35164	Ependymal tumor	Ependymoma
BS_TBWYAFSM	4.6623	Ependymal tumor	Ependymoma
BS_34201DKZ	5.73017	Ependymal tumor	Ependymoma
BS_RGPSEMHC	8.12209	Ependymal tumor	Ependymoma
BS_RHD7XPNP	6.15415	Ependymal tumor	Ependymoma
BS_M1T1K5WV	6.75873	Ependymal tumor	Ependymoma
BS_6H1C1ME9	6.12545	Ependymal tumor	Ependymoma
BS_PRAEF32W	7.16752	Ependymal tumor	Ependymoma
BS_SDCNP7MW	5.42881	Ependymal tumor	Ependymoma
BS_HZ707C55	5.74082	Ependymal tumor	Ependymoma
BS_7BTZQKYY	6.66076	Ependymal tumor	Ependymoma
BS_7B89YR6K	5.57742	Ependymal tumor	Ependymoma
BS_JHGW42S6	8.51432	Ependymal tumor	Ependymoma
BS_EMYET8F4	6.20133	Ependymal tumor	Ependymoma
BS_Q5WZYWCT	5.39014	Ependymal tumor	Ependymoma
BS_3F4FQJMR	6.46219	Ependymal tumor	Ependymoma
BS_67Z63A2K	5.63483	Ependymal tumor	Ependymoma
BS_HC44ZA0V	6.17124	Ependymal tumor	Ependymoma
BS_GV3NZ9QD	5.66724	Ependymal tumor	Ependymoma
BS_1J2WQ08M	7.60664	Ependymal tumor	Ependymoma
BS_MA2T7ET1	6.08409	Ependymal tumor	Ependymoma
BS_AGTPCRR4	6.94555	Ependymal tumor	Ependymoma
BS_WGK8ZMVA	6.29825	Ependymal tumor	Ependymoma
BS_WRHDP7WF	6.93084	Ependymal tumor	Ependymoma
BS_C80S5N37	5.76331	Ependymal tumor	Ependymoma
BS_XQYHPBFS	6.42234	Ependymal tumor	Ependymoma
BS_0QYS36NR	7.87257	Ependymal tumor	Ependymoma
BS_4SCWT0FX	5.87119	Ependymal tumor	Ependymoma
BS_99B1XRZQ	5.64586	Ependymal tumor	Ependymoma
BS_PJPGVD62	7.13444	Ependymal tumor	Ependymoma
BS_74G5K7JF	6.18616	Ependymal tumor	Ependymoma
BS_EVCAC3NH	5.84777	Ependymal tumor	Ependymoma
BS_T4P3J13C	5.5731	Ependymal tumor	Ependymoma
BS_RCFQ31XF	5.60962	Ependymal tumor	Ependymoma
BS_KXMYBQ6N	7.62829	Ependymal tumor	Ependymoma
BS_PSW27ZTE	6.1914	Ependymal tumor	Ependymoma
BS_MKP2Y41Z	5.97201	Ependymal tumor	Ependymoma
BS_P78SMRBS	5.5991	Ependymal tumor	Ependymoma
BS_YE1MAQYJ	5.69074	Ependymal tumor	Ependymoma, Posterior Fossa, Type A
BS_KDSTG5YY	5.18767	Ependymal tumor	Ependymoma, Posterior Fossa, Type A
BS_8RHPJ740	5.92872	Ependymal tumor	Ependymoma, Posterior Fossa, Type A
BS_QXKRN6CR	5.36396	Ependymal tumor	Ependymoma, Supratentorial, RELA fusion positive
BS_CZ3NA7KV	6.91753	Ependymal tumor	Ependymoma, Supratentorial, RELA fusion positive
BS_4NWHYH53	7.35986	Ependymal tumor	Ependymoma, Supratentorial, RELA fusion positive
BS_FW5ECXXK	6.51733	Ependymal tumor	Ependymoma, Supratentorial, RELA fusion positive
BS_G23JJAZY	5.49515	Ependymal tumor	Ependymoma, Supratentorial, RELA fusion positive
BS_07ANYSYQ	6.25215	Ependymal tumor	Ependymoma, Supratentorial, RELA fusion positive
BS_N5DVEJXT	6.08956	Ependymal tumor	Ependymoma, Supratentorial, RELA fusion positive
BS_VAAHBH60	5.6458	Ependymal tumor	Ependymoma, Supratentorial, RELA fusion positive
BS_0XEG6SNV	6.17492	Ependymal tumor	Ependymoma, Supratentorial, RELA fusion positive
BS_G63HYD6N	6.05553	Ependymal tumor	Ependymoma, Supratentorial, RELA fusion positive
BS_KBT7MQ6H	6.1189	Ependymal tumor	Ependymoma, Supratentorial, RELA fusion positive
BS_C05FKR8X	5.68535	Ependymal tumor	Ependymoma, Supratentorial, RELA fusion positive
BS_MT15SGJN	7.71029	Ependymal tumor	Ependymoma, Supratentorial, RELA fusion positive
BS_T1DVKKJB	6.72386	Ependymal tumor	Ependymoma, Supratentorial, RELA fusion positive
BS_CXVJK2FY	5.86051	Ependymal tumor	Ependymoma, Supratentorial, RELA fusion positive
BS_NGHK9RZP	7.57185	Ependymal tumor	Ependymoma, Supratentorial, RELA fusion positive
BS_NB42PWZN	5.50593	Ependymal tumor	Ependymoma, Supratentorial, RELA fusion positive
BS_TZ5D0A7R	5.3969	Ependymal tumor	Ependymoma, Supratentorial, RELA fusion positive
BS_6MZ7FRZH	7.70188	Ependymal tumor	Ependymoma, Supratentorial, RELA fusion positive
BS_W80TJC27	7.52447	Ependymal tumor	Ependymoma, Supratentorial, RELA fusion positive
BS_0WQJP6ZG	7.64874	Ependymal tumor	Ependymoma, Supratentorial, RELA fusion positive
BS_Z7890YNR	4.93522	Ependymal tumor	Ependymoma, Supratentorial, RELA fusion positive
BS_7G42J2SK	6.41707	Ependymal tumor	Ependymoma, Supratentorial, RELA fusion positive
BS_CZ3ER8DY	7.10265	Ependymal tumor	Ependymoma, Supratentorial, RELA fusion positive
BS_FTKPQ5FZ	6.52246	Ependymal tumor	Ependymoma, Supratentorial, RELA fusion positive
BS_H4NXBD2D	5.98589	Ependymal tumor	Ependymoma, Supratentorial, RELA fusion positive
BS_EK5PCKY0	6.3383	Ependymal tumor	Ependymoma, Supratentorial, RELA fusion positive
BS_XF0ZX2B3	8.20489	Ependymal tumor	Ependymoma, Supratentorial, RELA fusion positive
BS_QSTAVWGE	5.96662	Ependymal tumor	Ependymoma, Supratentorial, RELA fusion positive
BS_J70GK8SM	9.56982	Ependymal tumor	Ependymoma, Supratentorial, YAP1 fusion positive
BS_WYERXS4G	6.86348	Ependymal tumor	Ependymoma, Supratentorial, YAP1 fusion positive
BS_V4W81SFC	5.65351	Ependymal tumor	Ependymoma, Supratentorial, YAP1 fusion positive
BS_QP6MSKRE	5.9194	Ependymal tumor	Ependymoma, Supratentorial, YAP1 fusion positive
BS_77CDMEY4	7.25762	LGG	Ganglioglioma
BS_KVV7001W	7.18897	LGG	Ganglioglioma, BRAF V600E
BS_699TN5RN	8.82671	LGG	Ganglioglioma, BRAF V600E
BS_VMMJYN8Z	6.05087	LGG	Ganglioglioma, BRAF V600E
BS_M4NVX721	7.34092	LGG	Ganglioglioma, BRAF V600E
BS_1NPD7PVG	6.62229	LGG	Ganglioglioma, BRAF V600E
BS_3XY76V8T	7.69906	LGG	Ganglioglioma, BRAF V600E
BS_FAQQ0GCQ	8.91641	LGG	Ganglioglioma, BRAF V600E
BS_DMZP9G1H	5.24672	LGG	Ganglioglioma, BRAF V600E
BS_680K119G	6.30809	LGG	Ganglioglioma, BRAF V600E
BS_WRQHPSXQ	5.71625	LGG	Ganglioglioma, BRAF V600E
BS_S9929Z8B	8.28357	LGG	Ganglioglioma, BRAF V600E
BS_5K3R0F5D	6.07368	LGG	Ganglioglioma, BRAF V600E
BS_GTZCFGRZ	7.20093	LGG	Ganglioglioma, BRAF V600E, CDKN2A/B
BS_AD4JPN9Q	5.79014	LGG	Ganglioglioma, FGFR
BS_5JM573JC	6.16579	LGG	Ganglioglioma, H3
BS_4GTESTSE	5.709	LGG	Ganglioglioma, IDH
BS_23W9EPFE	4.64867	LGG	Ganglioglioma, IDH
BS_W97QQYKQ	9.49924	LGG	Ganglioglioma, KIAA1549-BRAF
BS_B7X8VXQ3	6.67244	LGG	Ganglioglioma, KIAA1549-BRAF
BS_RGSMX7QD	6.38493	LGG	Ganglioglioma, KIAA1549-BRAF
BS_RVSEDNJ4	6.0846	LGG	Ganglioglioma, KIAA1549-BRAF
BS_PQ7CQFYR	6.1937	LGG	Ganglioglioma, KIAA1549-BRAF
BS_ERJAJ0KA	5.91203	LGG	Ganglioglioma, MYB/MYBL1
BS_P277RYX5	7.47608	LGG	Ganglioglioma, NF1-germline
BS_593HEWBF	6.67269	LGG	Ganglioglioma, other MAPK
BS_TG93XC55	5.55806	LGG	Ganglioglioma, other MAPK
BS_E4GC9EXR	8.30985	LGG	Ganglioglioma, other MAPK
BS_3PYESPHA	5.91825	LGG	Ganglioglioma, other MAPK
BS_478TN841	7.64858	LGG	Ganglioglioma, other MAPK, IDH
BS_PQ6QEVE8	7.70356	LGG	Ganglioglioma, RTK
BS_2AR3AP0N	6.75877	LGG	Ganglioglioma, RTK
BS_ZZWMD6FA	7.57734	LGG	Ganglioglioma, RTK
BS_QV51J756	5.78435	LGG	Ganglioglioma, wildtype
BS_AKRHBPNZ	6.65624	LGG	Ganglioglioma, wildtype
BS_MF47B9ZW	4.98517	LGG	Ganglioglioma, wildtype
BS_55JW3HFM	9.63621	LGG	Ganglioglioma, wildtype
BS_7N0B2CY1	5.71401	LGG	Ganglioglioma, wildtype
BS_QF5VVZX5	5.82724	LGG	Ganglioglioma, wildtype
BS_3H71BH6Q	8.37753	LGG	Ganglioglioma, wildtype
BS_92VDQ0NE	5.72058	LGG	Ganglioglioma, wildtype
BS_NT9NZYFD	6.05779	LGG	Ganglioglioma, wildtype
BS_KPT2WPHW	4.91331	LGG	Ganglioglioma, wildtype
BS_27QE6BV7	6.76011	LGG	Ganglioglioma, wildtype
BS_912NX4Y0	6.38685	LGG	Ganglioglioma, wildtype
BS_6NTXGQAC	8.33138	LGG	Ganglioglioma, wildtype
BS_F4E8R9VY	6.34013	LGG	Ganglioglioma, wildtype
BS_NFRXNAFE	7.37457	Embryonal tumor	Ganglioneuroblastoma
BS_JBGZ7HHZ	8.69388	Embryonal tumor	Ganglioneuroblastoma
BS_2SHWPB5P	7.27055	Embryonal tumor	Ganglioneuroblastoma
BS_5PEFNDCY	6.44329	LGG	Glial-neuronal tumor NOS
BS_MQCKXD60	5.88068	LGG	Glial-neuronal tumor NOS
BS_F6V1Y4QS	5.91034	LGG	Glial-neuronal tumor NOS
BS_QB7YGKN1	6.60693	LGG	Glial-neuronal tumor NOS
BS_Z1A875MW	6.84979	LGG	Glial-neuronal tumor NOS
BS_KVAJYZ6F	6.6869	LGG	Glial-neuronal tumor NOS
BS_ARFQ1WG3	6.29215	LGG	Glial-neuronal tumor NOS
BS_X9EGD530	7.99765	LGG	Glial-neuronal tumor NOS, KIAA1549-BRAF
BS_E94QRJDW	7.20738	LGG	Glial-neuronal tumor NOS, other MAPK
BS_2EN3X6HB	6.90679	HGG	High-grade glioma/astrocytoma (WHO grade III/IV)
BS_52MPKTJH	6.14517	HGG	High-grade glioma/astrocytoma (WHO grade III/IV)
BS_58YXHGAJ	6.13544	HGG	High-grade glioma/astrocytoma (WHO grade III/IV)
BS_C41DJZ1F	7.25926	HGG	High-grade glioma/astrocytoma (WHO grade III/IV)
BS_KBEX4RT2	5.56515	HGG	High-grade glioma/astrocytoma (WHO grade III/IV)
BS_MN5XVP5A	6.03014	HGG	High-grade glioma/astrocytoma (WHO grade III/IV)
BS_NNPEC7W1	6.74525	HGG	High-grade glioma/astrocytoma (WHO grade III/IV)
BS_H1ZS5FMZ	8.67036	HGG	High-grade glioma/astrocytoma (WHO grade III/IV)
BS_Z8F3GM85	8.03414	HGG	High-grade glioma/astrocytoma (WHO grade III/IV)
BS_JVW2JJ39	5.87284	HGG	High-grade glioma/astrocytoma (WHO grade III/IV)
BS_FYRDYBMZ	5.42676	HGG	High-grade glioma/astrocytoma (WHO grade III/IV)
BS_PQVTB6BB	5.73947	HGG	High-grade glioma/astrocytoma (WHO grade III/IV)
BS_HE0WJRW6	7.81552	HGG	High-grade glioma/astrocytoma (WHO grade III/IV)
BS_HWGWYCY7	7.91569	HGG	High-grade glioma/astrocytoma (WHO grade III/IV)
BS_8MA5B8Y9	7.15007	HGG	High-grade glioma/astrocytoma (WHO grade III/IV)
BS_8ZS9F31R	5.18911	HGG	High-grade glioma/astrocytoma (WHO grade III/IV)
BS_QB84TBA3	5.46654	HGG	High-grade glioma/astrocytoma (WHO grade III/IV)
BS_M1PVEHCM	5.00357	HGG	High-grade glioma/astrocytoma (WHO grade III/IV)
BS_6VPKXXMR	6.67614	HGG	High-grade glioma/astrocytoma (WHO grade III/IV)
BS_M85CXHDV	8.77939	HGG	High-grade glioma/astrocytoma (WHO grade III/IV)
BS_84XCR9GG	6.1129	HGG	High-grade glioma/astrocytoma (WHO grade III/IV)
BS_FN07P04C	5.8001	HGG	High-grade glioma/astrocytoma (WHO grade III/IV)
BS_S2TA8R29	7.20505	HGG	High-grade glioma/astrocytoma (WHO grade III/IV)
BS_SD8YBRBR	5.2136	HGG	High-grade glioma/astrocytoma (WHO grade III/IV)
BS_PXCPK5XS	7.20554	HGG	High-grade glioma/astrocytoma (WHO grade III/IV)
BS_R5SNFB5B	5.63015	HGG	High-grade glioma/astrocytoma (WHO grade III/IV)
BS_RCCN63K6	6.86686	HGG	High-grade glioma/astrocytoma (WHO grade III/IV)
BS_5CTVXVRX	8.26732	HGG	High-grade glioma/astrocytoma (WHO grade III/IV)
BS_3MS8WVNR	6.56977	HGG	High-grade glioma/astrocytoma (WHO grade III/IV)
BS_SNVM7CZT	6.96972	HGG	High-grade glioma/astrocytoma (WHO grade III/IV)
BS_PS0P3QJ3	4.84287	HGG	High-grade glioma/astrocytoma (WHO grade III/IV)
BS_W1385R8Y	5.75558	HGG	High-grade glioma/astrocytoma (WHO grade III/IV)
BS_3AC3SRWH	2.60886	HGG	High-grade glioma/astrocytoma (WHO grade III/IV)
BS_DFGS950G	6.29327	HGG	High-grade glioma/astrocytoma (WHO grade III/IV)
BS_4PWDGEB0	6.1402	HGG	High-grade glioma/astrocytoma (WHO grade III/IV)
BS_T1YHK6B7	7.38869	HGG	High-grade glioma/astrocytoma (WHO grade III/IV)
BS_TGS109T3	6.8365	HGG	High-grade glioma/astrocytoma (WHO grade III/IV)
BS_TXZ7KHTQ	6.88774	HGG	High-grade glioma/astrocytoma (WHO grade III/IV)
BS_W60RQAKK	5.75833	HGG	High-grade glioma/astrocytoma (WHO grade III/IV)
BS_YEW22W35	6.08656	HGG	High-grade glioma/astrocytoma (WHO grade III/IV)
BS_ZV1P6W9C	5.65157	HGG	High-grade glioma/astrocytoma (WHO grade III/IV)
BS_052PZFMK	6.48361	HGG	High-grade glioma/astrocytoma, H3 G35-mutant
BS_C6ZZ3FY5	7.18585	HGG	High-grade glioma/astrocytoma, H3 G35-mutant
BS_TV5B86ZD	5.82612	HGG	High-grade glioma/astrocytoma, H3 G35-mutant
BS_5P1TN10Z	5.76413	HGG	High-grade glioma/astrocytoma, H3 G35-mutant
BS_1EN5V3XW	6.15704	HGG	High-grade glioma/astrocytoma, H3 G35-mutant
BS_91VYM11A	7.55412	HGG	High-grade glioma/astrocytoma, H3 wildtype
BS_PKW05VZV	7.04115	HGG	High-grade glioma/astrocytoma, H3 wildtype
BS_23QW0BBA	6.21603	HGG	High-grade glioma/astrocytoma, H3 wildtype
BS_0RQ4P069	5.89054	HGG	High-grade glioma/astrocytoma, H3 wildtype
BS_QWTE1CWR	7.22712	HGG	High-grade glioma/astrocytoma, H3 wildtype
BS_399RPKC9	6.71773	HGG	High-grade glioma/astrocytoma, H3 wildtype
BS_S6S7SK3P	5.66604	HGG	High-grade glioma/astrocytoma, H3 wildtype
BS_WKESC3XN	6.60286	HGG	High-grade glioma/astrocytoma, H3 wildtype
BS_W7MFJZ5A	7.05244	HGG	High-grade glioma/astrocytoma, H3 wildtype
BS_JRYJGYC4	7.16539	HGG	High-grade glioma/astrocytoma, H3 wildtype
BS_PNYN0AYD	5.01834	HGG	High-grade glioma/astrocytoma, H3 wildtype
BS_TJTEF70D	6.80474	HGG	High-grade glioma/astrocytoma, H3 wildtype
BS_H0QWRJE2	7.07487	HGG	High-grade glioma/astrocytoma, H3 wildtype
BS_M0QYNVK8	5.46062	HGG	High-grade glioma/astrocytoma, H3 wildtype
BS_7327SDAQ	6.54964	HGG	High-grade glioma/astrocytoma, H3 wildtype
BS_F0JB4EAK	4.76482	HGG	High-grade glioma/astrocytoma, H3 wildtype
BS_K17VQECG	8.70088	HGG	High-grade glioma/astrocytoma, H3 wildtype
BS_X0XXN9BK	7.56277	HGG	High-grade glioma/astrocytoma, H3 wildtype
BS_SHJA4MR0	7.34007	HGG	High-grade glioma/astrocytoma, H3 wildtype
BS_X23724NJ	6.62144	HGG	High-grade glioma/astrocytoma, H3 wildtype
BS_49BQS7Z6	6.48962	HGG	High-grade glioma/astrocytoma, H3 wildtype
BS_JS95PE0J	6.83675	HGG	High-grade glioma/astrocytoma, H3 wildtype
BS_49FQXT2E	7.5762	HGG	High-grade glioma/astrocytoma, H3 wildtype
BS_NPA6CZQF	5.5719	HGG	High-grade glioma/astrocytoma, H3 wildtype
BS_WAXJY4XQ	7.71145	HGG	High-grade glioma/astrocytoma, H3 wildtype
BS_G3RJTBZD	6.05578	HGG	High-grade glioma/astrocytoma, H3 wildtype
BS_WJ9H4NZZ	6.77744	HGG	High-grade glioma/astrocytoma, H3 wildtype
BS_M7HCF7DW	8.50708	HGG	High-grade glioma/astrocytoma, H3 wildtype
BS_CXVGG342	8.2627	HGG	High-grade glioma/astrocytoma, H3 wildtype
BS_A0DYVX9J	5.90967	HGG	High-grade glioma/astrocytoma, H3 wildtype
BS_0C7VZC0A	6.27491	HGG	High-grade glioma/astrocytoma, H3 wildtype
BS_5GNQC2FF	5.80676	HGG	High-grade glioma/astrocytoma, H3 wildtype
BS_HJRTC9JQ	8.98678	HGG	High-grade glioma/astrocytoma, H3 wildtype
BS_PGK832G2	5.49696	HGG	High-grade glioma/astrocytoma, H3 wildtype
BS_KP735TJ6	5.03173	HGG	High-grade glioma/astrocytoma, H3 wildtype
BS_VVTHDRBD	6.67441	HGG	High-grade glioma/astrocytoma, H3 wildtype
BS_Z8YZ6QGS	8.09036	HGG	High-grade glioma/astrocytoma, H3 wildtype
BS_GXTFW99H	5.21772	HGG	High-grade glioma/astrocytoma, H3 wildtype
BS_45J79YTF	6.09327	HGG	High-grade glioma/astrocytoma, H3 wildtype
BS_FX2P2WEG	9.67892	HGG	High-grade glioma/astrocytoma, H3 wildtype
BS_P0QF87WC	6.5821	HGG	High-grade glioma/astrocytoma, H3 wildtype
BS_TK84K675	7.36303	HGG	High-grade glioma/astrocytoma, H3 wildtype
BS_DS438CXE	4.63875	HGG	High-grade glioma/astrocytoma, H3 wildtype
BS_29X4ZX6Q	6.51824	HGG	High-grade glioma/astrocytoma, H3 wildtype
BS_52C576HH	6.53331	HGG	High-grade glioma/astrocytoma, H3 wildtype
BS_9XVACXP0	5.35762	HGG	High-grade glioma/astrocytoma, H3 wildtype
BS_V3Z3DB4N	6.09069	HGG	High-grade glioma/astrocytoma, H3 wildtype
BS_AWH9757B	6.27634	HGG	High-grade glioma/astrocytoma, H3 wildtype
BS_GG9W3J9Y	6.26098	HGG	High-grade glioma/astrocytoma, H3 wildtype
BS_ZD5HN296	8.13312	HGG	High-grade glioma/astrocytoma, H3 wildtype
BS_W9N9844Q	7.07265	HGG	High-grade glioma/astrocytoma, H3 wildtype
BS_FEV5A0HN	5.6272	HGG	High-grade glioma/astrocytoma, H3 wildtype
BS_X4X1SFSE	6.89803	HGG	High-grade glioma/astrocytoma, H3 wildtype
BS_SB12W1XT	7.11077	HGG	High-grade glioma/astrocytoma, H3 wildtype
BS_59ZJWJTF	5.77084	HGG	High-grade glioma/astrocytoma, H3 wildtype
BS_QYPHA40N	5.37781	HGG	High-grade glioma/astrocytoma, H3 wildtype
BS_4PPHAQXF	6.49448	HGG	High-grade glioma/astrocytoma, H3 wildtype
BS_XQ5SFW35	7.44631	HGG	High-grade glioma/astrocytoma, H3 wildtype
BS_1EBQ3T20	6.6609	HGG	High-grade glioma/astrocytoma, H3 wildtype
BS_M8EA6R2A	3.55742	HGG	High-grade glioma/astrocytoma, H3 wildtype
BS_8ZD6J47V	3.33234	HGG	High-grade glioma/astrocytoma, H3 wildtype
BS_R7NTZR4C	5.83534	HGG	High-grade glioma/astrocytoma, IDH-mutant
BS_8PNA0V6R	6.49821	HGG	High-grade glioma/astrocytoma, IDH-mutant
BS_25T139TX	8.50163	LGG	Low-grade glioma/astrocytoma (WHO grade I/II)
BS_9755PSCS	5.70994	LGG	Low-grade glioma/astrocytoma (WHO grade I/II)
BS_S7CZY2CH	7.84384	LGG	Low-grade glioma/astrocytoma (WHO grade I/II)
BS_9RT63JD9	5.7943	LGG	Low-grade glioma/astrocytoma (WHO grade I/II)
BS_N210XMKR	7.23263	LGG	Low-grade glioma/astrocytoma (WHO grade I/II)
BS_8SKZ7BRN	5.6635	LGG	Low-grade glioma/astrocytoma (WHO grade I/II)
BS_J6VKB1VE	7.92324	LGG	Low-grade glioma/astrocytoma (WHO grade I/II)
BS_9P9MB8X8	7.14389	LGG	Low-grade glioma/astrocytoma, BRAF V600E
BS_JH29M4KG	7.99811	LGG	Low-grade glioma/astrocytoma, BRAF V600E
BS_9BJARSX3	8.11027	LGG	Low-grade glioma/astrocytoma, BRAF V600E
BS_2YCJV2VV	6.78623	LGG	Low-grade glioma/astrocytoma, BRAF V600E
BS_5NWDARXG	8.33362	LGG	Low-grade glioma/astrocytoma, BRAF V600E
BS_ZVX2GRD6	6.5728	LGG	Low-grade glioma/astrocytoma, BRAF V600E
BS_2KJ2YAZR	6.91273	LGG	Low-grade glioma/astrocytoma, BRAF V600E
BS_HC5M8JTC	8.4905	LGG	Low-grade glioma/astrocytoma, BRAF V600E
BS_1G3WYEN3	6.65579	LGG	Low-grade glioma/astrocytoma, BRAF V600E
BS_3G3KWY18	6.97462	LGG	Low-grade glioma/astrocytoma, BRAF V600E
BS_GPEGRCCT	8.31924	LGG	Low-grade glioma/astrocytoma, BRAF V600E
BS_YCREDZTJ	7.29128	LGG	Low-grade glioma/astrocytoma, BRAF V600E
BS_EYSS0ZDS	6.63257	LGG	Low-grade glioma/astrocytoma, BRAF V600E
BS_B0SVFK4P	8.87701	LGG	Low-grade glioma/astrocytoma, BRAF V600E
BS_T3H5AY8A	8.20044	LGG	Low-grade glioma/astrocytoma, BRAF V600E
BS_24AHZ9ZW	7.79977	LGG	Low-grade glioma/astrocytoma, BRAF V600E
BS_C51RB0YR	7.03109	LGG	Low-grade glioma/astrocytoma, BRAF V600E
BS_7XRN3CFX	6.30967	LGG	Low-grade glioma/astrocytoma, BRAF V600E
BS_X91K8KMG	8.88511	LGG	Low-grade glioma/astrocytoma, BRAF V600E
BS_4Z2F4P9N	7.14159	LGG	Low-grade glioma/astrocytoma, BRAF V600E
BS_7H4RFCW9	9.34111	LGG	Low-grade glioma/astrocytoma, BRAF V600E
BS_6VF6VPCG	7.67396	LGG	Low-grade glioma/astrocytoma, BRAF V600E
BS_SQX5E15Z	8.98939	LGG	Low-grade glioma/astrocytoma, BRAF V600E
BS_9DFBHHB5	7.64414	LGG	Low-grade glioma/astrocytoma, BRAF V600E
BS_47SJZ3PH	7.54644	LGG	Low-grade glioma/astrocytoma, BRAF V600E
BS_2EMW8ZG3	7.11908	LGG	Low-grade glioma/astrocytoma, BRAF V600E, CDKN2A/B
BS_B3M5SGPA	6.17271	LGG	Low-grade glioma/astrocytoma, BRAF V600E, CDKN2A/B
BS_DEHJF4C7	7.90478	LGG	Low-grade glioma/astrocytoma, BRAF V600E, CDKN2A/B
BS_E3EJHXQV	8.72747	LGG	Low-grade glioma/astrocytoma, BRAF V600E, CDKN2A/B
BS_FJZPQZ2C	7.9206	LGG	Low-grade glioma/astrocytoma, BRAF V600E, CDKN2A/B
BS_A46RDWGM	6.06602	LGG	Low-grade glioma/astrocytoma, FGFR
BS_68BW2163	6.03691	LGG	Low-grade glioma/astrocytoma, FGFR
BS_8RCR7Y4B	7.02731	LGG	Low-grade glioma/astrocytoma, FGFR
BS_M8WP5T16	7.38843	LGG	Low-grade glioma/astrocytoma, FGFR
BS_0Y66ZBWE	5.42178	LGG	Low-grade glioma/astrocytoma, FGFR
BS_EHVYJAVA	6.54901	LGG	Low-grade glioma/astrocytoma, FGFR
BS_G7AGNB5G	5.78066	LGG	Low-grade glioma/astrocytoma, FGFR
BS_GWCRMKE6	8.02446	LGG	Low-grade glioma/astrocytoma, FGFR
BS_QC3XCE6X	5.09975	LGG	Low-grade glioma/astrocytoma, IDH
BS_E4QK839R	5.57822	LGG	Low-grade glioma/astrocytoma, IDH
BS_0T17SY47	6.01347	LGG	Low-grade glioma/astrocytoma, IDH
BS_HSHN8PBB	8.20903	LGG	Low-grade glioma/astrocytoma, KIAA1549-BRAF
BS_0J9SHHSC	7.535	LGG	Low-grade glioma/astrocytoma, KIAA1549-BRAF
BS_SDA4RMMG	5.91233	LGG	Low-grade glioma/astrocytoma, KIAA1549-BRAF
BS_DPF1CX0G	6.11781	LGG	Low-grade glioma/astrocytoma, KIAA1549-BRAF
BS_0SCXXM6N	8.73038	LGG	Low-grade glioma/astrocytoma, KIAA1549-BRAF
BS_66ABA973	6.29793	LGG	Low-grade glioma/astrocytoma, KIAA1549-BRAF
BS_Z7Y2466H	7.42512	LGG	Low-grade glioma/astrocytoma, KIAA1549-BRAF
BS_NQB91P48	7.22622	LGG	Low-grade glioma/astrocytoma, KIAA1549-BRAF
BS_HQ5BJ6MW	7.30895	LGG	Low-grade glioma/astrocytoma, KIAA1549-BRAF
BS_Z0AVVB1V	7.54286	LGG	Low-grade glioma/astrocytoma, KIAA1549-BRAF
BS_06AMMCXR	7.58538	LGG	Low-grade glioma/astrocytoma, KIAA1549-BRAF
BS_GCA4GET3	6.50413	LGG	Low-grade glioma/astrocytoma, KIAA1549-BRAF
BS_ET8CJXSF	6.48736	LGG	Low-grade glioma/astrocytoma, KIAA1549-BRAF
BS_063ERW0R	5.94788	LGG	Low-grade glioma/astrocytoma, KIAA1549-BRAF
BS_CB6VK7PB	7.26655	LGG	Low-grade glioma/astrocytoma, KIAA1549-BRAF
BS_K7MVS0Z7	6.61676	LGG	Low-grade glioma/astrocytoma, KIAA1549-BRAF
BS_55P8HPYD	7.12725	LGG	Low-grade glioma/astrocytoma, KIAA1549-BRAF
BS_SDZY6RZ3	6.95195	LGG	Low-grade glioma/astrocytoma, KIAA1549-BRAF
BS_Z6BWR941	6.3389	LGG	Low-grade glioma/astrocytoma, KIAA1549-BRAF
BS_42Y3YANN	7.08142	LGG	Low-grade glioma/astrocytoma, KIAA1549-BRAF
BS_NPQJ20KX	6.38161	LGG	Low-grade glioma/astrocytoma, KIAA1549-BRAF
BS_FJWZ3M7V	6.53814	LGG	Low-grade glioma/astrocytoma, KIAA1549-BRAF
BS_ZV9Z3SY6	7.26783	LGG	Low-grade glioma/astrocytoma, KIAA1549-BRAF
BS_2WPQ8YCW	7.49707	LGG	Low-grade glioma/astrocytoma, KIAA1549-BRAF
BS_RWJZFTP9	6.9629	LGG	Low-grade glioma/astrocytoma, KIAA1549-BRAF
BS_A1VEGWTR	5.78371	LGG	Low-grade glioma/astrocytoma, KIAA1549-BRAF
BS_JMHG7GCN	6.78868	LGG	Low-grade glioma/astrocytoma, KIAA1549-BRAF
BS_VR7FR1NE	5.96662	LGG	Low-grade glioma/astrocytoma, KIAA1549-BRAF
BS_X16PENSA	7.43203	LGG	Low-grade glioma/astrocytoma, KIAA1549-BRAF
BS_21RE8W46	6.76156	LGG	Low-grade glioma/astrocytoma, KIAA1549-BRAF
BS_R244Z0WX	7.19741	LGG	Low-grade glioma/astrocytoma, KIAA1549-BRAF
BS_4Y6BCYK5	6.182	LGG	Low-grade glioma/astrocytoma, KIAA1549-BRAF
BS_9SJWWYQ4	6.28141	LGG	Low-grade glioma/astrocytoma, KIAA1549-BRAF
BS_8J3B6ZB6	7.28026	LGG	Low-grade glioma/astrocytoma, KIAA1549-BRAF
BS_SXRS2P6T	7.28062	LGG	Low-grade glioma/astrocytoma, KIAA1549-BRAF
BS_NRFQEQKP	5.97992	LGG	Low-grade glioma/astrocytoma, KIAA1549-BRAF
BS_3Q0GTSYH	6.57436	LGG	Low-grade glioma/astrocytoma, KIAA1549-BRAF
BS_CGB2WS2A	6.31696	LGG	Low-grade glioma/astrocytoma, KIAA1549-BRAF
BS_EN2VK7NY	7.34088	LGG	Low-grade glioma/astrocytoma, KIAA1549-BRAF
BS_S50KQEXV	7.13915	LGG	Low-grade glioma/astrocytoma, KIAA1549-BRAF
BS_GHNJ4CYC	6.86735	LGG	Low-grade glioma/astrocytoma, KIAA1549-BRAF
BS_S4V9E1XJ	7.37933	LGG	Low-grade glioma/astrocytoma, KIAA1549-BRAF
BS_V89HGTET	7.54641	LGG	Low-grade glioma/astrocytoma, KIAA1549-BRAF
BS_QH82PBMB	6.86283	LGG	Low-grade glioma/astrocytoma, KIAA1549-BRAF
BS_66HQ3E4Z	6.45485	LGG	Low-grade glioma/astrocytoma, KIAA1549-BRAF
BS_5PV5N4HQ	6.88517	LGG	Low-grade glioma/astrocytoma, KIAA1549-BRAF
BS_DSS3S5XD	7.63909	LGG	Low-grade glioma/astrocytoma, KIAA1549-BRAF
BS_V3REENH9	7.85168	LGG	Low-grade glioma/astrocytoma, KIAA1549-BRAF
BS_MF9X3PKH	7.41459	LGG	Low-grade glioma/astrocytoma, KIAA1549-BRAF
BS_XKKB4MZV	6.62073	LGG	Low-grade glioma/astrocytoma, KIAA1549-BRAF
BS_A13BMEF5	6.82276	LGG	Low-grade glioma/astrocytoma, KIAA1549-BRAF
BS_Q3TBCK4V	6.34482	LGG	Low-grade glioma/astrocytoma, KIAA1549-BRAF
BS_49852ZBH	6.49508	LGG	Low-grade glioma/astrocytoma, KIAA1549-BRAF
BS_JWSR581E	7.2655	LGG	Low-grade glioma/astrocytoma, KIAA1549-BRAF
BS_NRPG5K4K	7.06865	LGG	Low-grade glioma/astrocytoma, KIAA1549-BRAF
BS_PEP9NZXN	6.0496	LGG	Low-grade glioma/astrocytoma, KIAA1549-BRAF
BS_VW85Q4XJ	7.87649	LGG	Low-grade glioma/astrocytoma, KIAA1549-BRAF
BS_T1W4JA94	6.85448	LGG	Low-grade glioma/astrocytoma, KIAA1549-BRAF
BS_ZTWGFWTX	7.36136	LGG	Low-grade glioma/astrocytoma, KIAA1549-BRAF
BS_YVMEEBKC	6.87464	LGG	Low-grade glioma/astrocytoma, KIAA1549-BRAF
BS_XGSA3GQE	6.7884	LGG	Low-grade glioma/astrocytoma, KIAA1549-BRAF
BS_YZ2Z1Q6Y	6.215	LGG	Low-grade glioma/astrocytoma, KIAA1549-BRAF
BS_2ADZNNV4	6.63552	LGG	Low-grade glioma/astrocytoma, KIAA1549-BRAF
BS_4BWB0FA0	7.40422	LGG	Low-grade glioma/astrocytoma, KIAA1549-BRAF
BS_F8N6CFQE	7.50909	LGG	Low-grade glioma/astrocytoma, KIAA1549-BRAF
BS_4HQ3T2NC	7.15962	LGG	Low-grade glioma/astrocytoma, KIAA1549-BRAF
BS_H3FE3TH9	6.87235	LGG	Low-grade glioma/astrocytoma, KIAA1549-BRAF
BS_BPSTSCBJ	8.53772	LGG	Low-grade glioma/astrocytoma, KIAA1549-BRAF
BS_17WYVEEC	5.93031	LGG	Low-grade glioma/astrocytoma, KIAA1549-BRAF
BS_52DAPP1Y	6.56699	LGG	Low-grade glioma/astrocytoma, KIAA1549-BRAF
BS_NB5XWMJT	7.45456	LGG	Low-grade glioma/astrocytoma, KIAA1549-BRAF
BS_470DYRJQ	7.44385	LGG	Low-grade glioma/astrocytoma, KIAA1549-BRAF
BS_42DY6WS7	6.59643	LGG	Low-grade glioma/astrocytoma, KIAA1549-BRAF
BS_DV86M0Y7	7.04199	LGG	Low-grade glioma/astrocytoma, KIAA1549-BRAF
BS_VARR255N	7.82957	LGG	Low-grade glioma/astrocytoma, KIAA1549-BRAF
BS_MBSTWZA6	7.27	LGG	Low-grade glioma/astrocytoma, KIAA1549-BRAF
BS_GYA4V1RD	6.34737	LGG	Low-grade glioma/astrocytoma, KIAA1549-BRAF
BS_JVA2NQFF	6.67576	LGG	Low-grade glioma/astrocytoma, KIAA1549-BRAF
BS_7Z93ZYMS	7.47782	LGG	Low-grade glioma/astrocytoma, KIAA1549-BRAF
BS_BN986DF6	6.88583	LGG	Low-grade glioma/astrocytoma, KIAA1549-BRAF
BS_0WVJYM9R	6.52704	LGG	Low-grade glioma/astrocytoma, KIAA1549-BRAF
BS_C6SKJG3N	7.09574	LGG	Low-grade glioma/astrocytoma, KIAA1549-BRAF
BS_GYXSDZ56	7.34481	LGG	Low-grade glioma/astrocytoma, KIAA1549-BRAF
BS_VP3C8WZT	6.80086	LGG	Low-grade glioma/astrocytoma, KIAA1549-BRAF
BS_775HDFNY	7.07838	LGG	Low-grade glioma/astrocytoma, KIAA1549-BRAF
BS_KEA474HN	6.6544	LGG	Low-grade glioma/astrocytoma, KIAA1549-BRAF
BS_M8M56Z4Y	7.51695	LGG	Low-grade glioma/astrocytoma, KIAA1549-BRAF
BS_PK18H7E7	7.75233	LGG	Low-grade glioma/astrocytoma, KIAA1549-BRAF
BS_SHMC4902	6.90112	LGG	Low-grade glioma/astrocytoma, KIAA1549-BRAF
BS_ZZMYDZJW	7.40823	LGG	Low-grade glioma/astrocytoma, KIAA1549-BRAF
BS_M4TTKPNR	7.70359	LGG	Low-grade glioma/astrocytoma, KIAA1549-BRAF
BS_8VAZSJEN	7.12921	LGG	Low-grade glioma/astrocytoma, KIAA1549-BRAF
BS_YY5B2XDD	6.99421	LGG	Low-grade glioma/astrocytoma, KIAA1549-BRAF
BS_K2VYFVKZ	7.5263	LGG	Low-grade glioma/astrocytoma, KIAA1549-BRAF
BS_V72GX2AZ	7.32064	LGG	Low-grade glioma/astrocytoma, KIAA1549-BRAF
BS_9Q6Z6VJC	6.45728	LGG	Low-grade glioma/astrocytoma, KIAA1549-BRAF
BS_4C4MZ4NT	6.53232	LGG	Low-grade glioma/astrocytoma, KIAA1549-BRAF
BS_V0Q1G94N	7.46	LGG	Low-grade glioma/astrocytoma, KIAA1549-BRAF
BS_53GQKVEX	6.3815	LGG	Low-grade glioma/astrocytoma, KIAA1549-BRAF
BS_QRNSKFMS	7.17515	LGG	Low-grade glioma/astrocytoma, KIAA1549-BRAF
BS_H8A9PSYA	6.82831	LGG	Low-grade glioma/astrocytoma, KIAA1549-BRAF
BS_6N3AFF66	6.34792	LGG	Low-grade glioma/astrocytoma, KIAA1549-BRAF
BS_4A45GGSW	6.80529	LGG	Low-grade glioma/astrocytoma, KIAA1549-BRAF
BS_T0RKFEKR	8.02457	LGG	Low-grade glioma/astrocytoma, KIAA1549-BRAF
BS_Y0PCBNJV	6.77608	LGG	Low-grade glioma/astrocytoma, KIAA1549-BRAF
BS_7P83Z28P	6.65753	LGG	Low-grade glioma/astrocytoma, KIAA1549-BRAF
BS_Q79NP5YY	7.6595	LGG	Low-grade glioma/astrocytoma, KIAA1549-BRAF
BS_C7A2TYAC	6.98248	LGG	Low-grade glioma/astrocytoma, KIAA1549-BRAF
BS_N1E0H8YQ	6.98542	LGG	Low-grade glioma/astrocytoma, KIAA1549-BRAF
BS_WG203ECV	6.8475	LGG	Low-grade glioma/astrocytoma, KIAA1549-BRAF
BS_EFEZB0ZH	8.05789	LGG	Low-grade glioma/astrocytoma, KIAA1549-BRAF
BS_52426AMF	7.60997	LGG	Low-grade glioma/astrocytoma, KIAA1549-BRAF
BS_S1KK7XRH	7.45474	LGG	Low-grade glioma/astrocytoma, KIAA1549-BRAF
BS_5YJEPPTP	6.92504	LGG	Low-grade glioma/astrocytoma, KIAA1549-BRAF
BS_1ZVXF5FE	6.48522	LGG	Low-grade glioma/astrocytoma, KIAA1549-BRAF, other MAPK
BS_E1CGF3KV	6.73849	LGG	Low-grade glioma/astrocytoma, MYB/MYBL1
BS_W4HGV6E7	5.92831	LGG	Low-grade glioma/astrocytoma, MYB/MYBL1
BS_YA8RBGD8	7.53974	LGG	Low-grade glioma/astrocytoma, NF1-germline
BS_02NZT8CE	8.32368	LGG	Low-grade glioma/astrocytoma, NF1-germline
BS_6P50QTPP	6.72858	LGG	Low-grade glioma/astrocytoma, NF1-germline
BS_V7BJM89K	6.12564	LGG	Low-grade glioma/astrocytoma, NF1-germline
BS_4EN8D8Y4	7.59175	LGG	Low-grade glioma/astrocytoma, NF1-germline
BS_KX6J8TRK	8.84455	LGG	Low-grade glioma/astrocytoma, NF1-germline
BS_W3R88RFP	7.97344	LGG	Low-grade glioma/astrocytoma, NF1-germline, CDKN2A/B
BS_5CMGN56B	7.57091	LGG	Low-grade glioma/astrocytoma, NF1-germline, FGFR
BS_HA20Y4XY	6.37637	LGG	Low-grade glioma/astrocytoma, NF1-germline, FGFR
BS_X59HSFGG	7.7728	LGG	Low-grade glioma/astrocytoma, NF1-somatic
BS_VP5Y45Z7	8.52817	LGG	Low-grade glioma/astrocytoma, NF1-somatic
BS_ARBQDTT5	6.84472	LGG	Low-grade glioma/astrocytoma, NF1-somatic, FGFR
BS_E0N3PTPN	7.43612	LGG	Low-grade glioma/astrocytoma, NF1-somatic, NF1-germline, CDKN2A/B
BS_HX0S30NE	8.01048	LGG	Low-grade glioma/astrocytoma, other MAPK
BS_BC936YNZ	7.49762	LGG	Low-grade glioma/astrocytoma, other MAPK
BS_CTR5X93B	7.32388	LGG	Low-grade glioma/astrocytoma, other MAPK
BS_NS7GSHB9	6.92113	LGG	Low-grade glioma/astrocytoma, other MAPK
BS_401R3KV0	7.29016	LGG	Low-grade glioma/astrocytoma, other MAPK
BS_YB2RXRHT	6.70097	LGG	Low-grade glioma/astrocytoma, other MAPK
BS_044XZ8ST	6.93567	LGG	Low-grade glioma/astrocytoma, other MAPK
BS_014EVM2D	8.77862	LGG	Low-grade glioma/astrocytoma, other MAPK
BS_JKXA3FQC	6.63181	LGG	Low-grade glioma/astrocytoma, other MAPK
BS_MY9D8XZ1	7.06689	LGG	Low-grade glioma/astrocytoma, other MAPK
BS_K5802F84	5.28893	LGG	Low-grade glioma/astrocytoma, other MAPK
BS_AP0SZ364	7.73417	LGG	Low-grade glioma/astrocytoma, other MAPK
BS_3P20Q2C3	5.83029	LGG	Low-grade glioma/astrocytoma, RTK
BS_4NF35AF6	6.1746	LGG	Low-grade glioma/astrocytoma, RTK
BS_EBMCTR80	6.44654	LGG	Low-grade glioma/astrocytoma, RTK
BS_D3YBV7KB	7.32746	LGG	Low-grade glioma/astrocytoma, RTK
BS_RRAEQZ97	7.03442	LGG	Low-grade glioma/astrocytoma, RTK
BS_YMAJC22S	5.32384	LGG	Low-grade glioma/astrocytoma, RTK
BS_2R9TCR03	7.43751	LGG	Low-grade glioma/astrocytoma, RTK
BS_BKQZ550R	7.16482	LGG	Low-grade glioma/astrocytoma, RTK
BS_JFR750KD	6.39287	LGG	Low-grade glioma/astrocytoma, RTK
BS_3W07B2TG	7.04203	LGG	Low-grade glioma/astrocytoma, RTK
BS_S458NMKH	6.55786	LGG	Low-grade glioma/astrocytoma, RTK
BS_YEQVW4ND	7.65091	LGG	Low-grade glioma/astrocytoma, RTK, CDKN2A/B
BS_EYYMKWB7	6.55568	LGG	Low-grade glioma/astrocytoma, wildtype
BS_T55Y4Z0Y	7.80997	LGG	Low-grade glioma/astrocytoma, wildtype
BS_13CGKADW	6.58493	LGG	Low-grade glioma/astrocytoma, wildtype
BS_WCRKYV0T	5.06966	LGG	Low-grade glioma/astrocytoma, wildtype
BS_AG3D3435	7.38572	LGG	Low-grade glioma/astrocytoma, wildtype
BS_N6NE6B3W	4.97527	LGG	Low-grade glioma/astrocytoma, wildtype
BS_R634WKN7	8.10032	LGG	Low-grade glioma/astrocytoma, wildtype
BS_0X9EGHY2	5.67316	LGG	Low-grade glioma/astrocytoma, wildtype
BS_HV8PFRBR	6.88879	LGG	Low-grade glioma/astrocytoma, wildtype
BS_G5QBBHDV	7.2233	LGG	Low-grade glioma/astrocytoma, wildtype
BS_1TPWFSK6	7.59021	LGG	Low-grade glioma/astrocytoma, wildtype
BS_X0F9AYEC	7.03444	LGG	Low-grade glioma/astrocytoma, wildtype
BS_B6M763JS	6.7663	LGG	Low-grade glioma/astrocytoma, wildtype
BS_T2QPMZCM	5.78574	LGG	Low-grade glioma/astrocytoma, wildtype
BS_258RRGDM	6.11594	LGG	Low-grade glioma/astrocytoma, wildtype
BS_B7GEH89C	6.86267	LGG	Low-grade glioma/astrocytoma, wildtype
BS_R13X6TMW	6.48133	LGG	Low-grade glioma/astrocytoma, wildtype
BS_PN2CE34A	6.88784	LGG	Low-grade glioma/astrocytoma, wildtype
BS_EXYHZ6D4	4.52688	LGG	Low-grade glioma/astrocytoma, wildtype
BS_ZVZDDW2G	7.82811	LGG	Low-grade glioma/astrocytoma, wildtype
BS_Y7F9E2E9	6.97357	LGG	Low-grade glioma/astrocytoma, wildtype
BS_YG0A13JH	6.08739	LGG	Low-grade glioma/astrocytoma, wildtype
BS_GR46VD0Q	6.97224	LGG	Low-grade glioma/astrocytoma, wildtype
BS_N5B2CZMH	8.18003	LGG	Low-grade glioma/astrocytoma, wildtype
BS_9DZ253JY	6.12743	LGG	Low-grade glioma/astrocytoma, wildtype
BS_1JDG6JV5	7.5018	LGG	Low-grade glioma/astrocytoma, wildtype
BS_QTSXW7DA	7.16718	LGG	Low-grade glioma/astrocytoma, wildtype
BS_G9XE3N9T	6.36621	LGG	Low-grade glioma/astrocytoma, wildtype
BS_NYS8TRCB	7.4072	LGG	Low-grade glioma/astrocytoma, wildtype
BS_94MT16N2	6.84463	LGG	Low-grade glioma/astrocytoma, wildtype
BS_TMTV769C	6.4547	LGG	Low-grade glioma/astrocytoma, wildtype
BS_ZRM0W01M	5.42167	LGG	Low-grade glioma/astrocytoma, wildtype
BS_JG9JZTA9	8.58185	LGG	Low-grade glioma/astrocytoma, wildtype
BS_AVYNZHSB	6.49601	LGG	Low-grade glioma/astrocytoma, wildtype
BS_ME3HKN2C	6.29485	LGG	Low-grade glioma/astrocytoma, wildtype
BS_SFKZSJN1	6.41057	LGG	Low-grade glioma/astrocytoma, wildtype
BS_9F09XV62	5.7223	LGG	Low-grade glioma/astrocytoma, wildtype
BS_1RXZ3BP7	7.22997	LGG	Low-grade glioma/astrocytoma, wildtype
BS_769BDPDB	8.47927	LGG	Low-grade glioma/astrocytoma, wildtype
BS_8Z3SCKB5	7.88535	LGG	Low-grade glioma/astrocytoma, wildtype
BS_T4JFN54G	7.45526	LGG	Low-grade glioma/astrocytoma, wildtype
BS_CVGFNCBJ	6.17883	LGG	Low-grade glioma/astrocytoma, wildtype
BS_A14Z8BBK	5.1888	Embryonal tumor	Medulloblastoma
BS_FKDQJJB5	5.42451	Embryonal tumor	Medulloblastoma
BS_HE57E1RP	5.37992	Embryonal tumor	Medulloblastoma
BS_E3BAT4C1	5.47607	Embryonal tumor	Medulloblastoma
BS_V72H4RQS	5.97275	Embryonal tumor	Medulloblastoma
BS_J71N7D09	5.13442	Embryonal tumor	Medulloblastoma
BS_1BWP5MCT	4.61896	Embryonal tumor	Medulloblastoma
BS_NKEAAFMW	5.55153	Embryonal tumor	Medulloblastoma
BS_1TWCV047	5.60161	Embryonal tumor	Medulloblastoma
BS_JR5ATB7G	7.04485	Embryonal tumor	Medulloblastoma
BS_7FWZ518S	7.20202	Embryonal tumor	Medulloblastoma
BS_R439VVPK	5.92797	Embryonal tumor	Medulloblastoma
BS_2SFTWNVE	5.55389	Embryonal tumor	Medulloblastoma
BS_N4B1SZZH	6.72046	Embryonal tumor	Medulloblastoma
BS_9PB3XH5D	6.1424	Embryonal tumor	Medulloblastoma
BS_VJVDJABP	6.35677	Embryonal tumor	Medulloblastoma
BS_8T7DZV2F	7.95201	Embryonal tumor	Medulloblastoma
BS_09Z7TC35	5.00151	Embryonal tumor	Medulloblastoma, group 3
BS_TZVFR600	5.22937	Embryonal tumor	Medulloblastoma, group 3
BS_9V633J1X	5.45627	Embryonal tumor	Medulloblastoma, group 3
BS_D144EJRQ	5.846	Embryonal tumor	Medulloblastoma, group 3
BS_CHDGRYHJ	6.49285	Embryonal tumor	Medulloblastoma, group 3
BS_KVNGNETA	5.64881	Embryonal tumor	Medulloblastoma, group 3
BS_VA5T4KAA	6.06495	Embryonal tumor	Medulloblastoma, group 3
BS_M86ECPHK	5.91374	Embryonal tumor	Medulloblastoma, group 3
BS_Z45HD492	5.50372	Embryonal tumor	Medulloblastoma, group 3
BS_9NJHQE9F	5.41411	Embryonal tumor	Medulloblastoma, group 3
BS_ZV68CES9	6.13448	Embryonal tumor	Medulloblastoma, group 3
BS_YEB88D32	5.22832	Embryonal tumor	Medulloblastoma, group 3
BS_V9HVBBDW	5.5882	Embryonal tumor	Medulloblastoma, group 3
BS_GCQFGDTX	5.08137	Embryonal tumor	Medulloblastoma, group 3
BS_BSV07M7Z	5.29772	Embryonal tumor	Medulloblastoma, group 4
BS_KYF0Q0E7	5.25476	Embryonal tumor	Medulloblastoma, group 4
BS_H4B5Y6S0	6.0607	Embryonal tumor	Medulloblastoma, group 4
BS_Z7PKVY9J	5.11627	Embryonal tumor	Medulloblastoma, group 4
BS_QEYPFYHD	5.68942	Embryonal tumor	Medulloblastoma, group 4
BS_EFE4YEK3	4.70035	Embryonal tumor	Medulloblastoma, group 4
BS_ERWT0ZWE	5.26931	Embryonal tumor	Medulloblastoma, group 4
BS_TE0GVDNG	5.5971	Embryonal tumor	Medulloblastoma, group 4
BS_QRDT19KS	5.83779	Embryonal tumor	Medulloblastoma, group 4
BS_AHEFXG7W	6.38535	Embryonal tumor	Medulloblastoma, group 4
BS_TA9WP4TH	6.89465	Embryonal tumor	Medulloblastoma, group 4
BS_HKZENFDA	5.13305	Embryonal tumor	Medulloblastoma, group 4
BS_HF3RNN2T	6.03017	Embryonal tumor	Medulloblastoma, group 4
BS_W311713R	6.30351	Embryonal tumor	Medulloblastoma, group 4
BS_9NZ2D6AD	4.87194	Embryonal tumor	Medulloblastoma, group 4
BS_4CP4T22V	5.24071	Embryonal tumor	Medulloblastoma, group 4
BS_3NWQXPQV	5.76344	Embryonal tumor	Medulloblastoma, group 4
BS_HTEPAKCM	5.36886	Embryonal tumor	Medulloblastoma, group 4
BS_1AYRM596	6.17279	Embryonal tumor	Medulloblastoma, group 4
BS_KN92S7YQ	6.05602	Embryonal tumor	Medulloblastoma, group 4
BS_4PH1MBGR	5.65943	Embryonal tumor	Medulloblastoma, group 4
BS_S1M423AB	5.88291	Embryonal tumor	Medulloblastoma, group 4
BS_G00FHF3Q	6.73871	Embryonal tumor	Medulloblastoma, group 4
BS_JT82QGXF	5.89715	Embryonal tumor	Medulloblastoma, group 4
BS_NKRYMHEP	4.97203	Embryonal tumor	Medulloblastoma, group 4
BS_VMEX27TN	5.9917	Embryonal tumor	Medulloblastoma, group 4
BS_HHPA8NJ2	6.32062	Embryonal tumor	Medulloblastoma, group 4
BS_GNV89A5P	5.29831	Embryonal tumor	Medulloblastoma, group 4
BS_TYAYZ9ZW	5.87161	Embryonal tumor	Medulloblastoma, group 4
BS_VVFBW0YH	6.30592	Embryonal tumor	Medulloblastoma, group 4
BS_A87NPZAP	5.81692	Embryonal tumor	Medulloblastoma, group 4
BS_SKGJ5SY9	6.26922	Embryonal tumor	Medulloblastoma, group 4
BS_3MYEMXPQ	6.86475	Embryonal tumor	Medulloblastoma, group 4
BS_K74PZET7	5.28945	Embryonal tumor	Medulloblastoma, group 4
BS_HZE3KYZ1	6.06533	Embryonal tumor	Medulloblastoma, group 4
BS_NZ71XCG3	5.63802	Embryonal tumor	Medulloblastoma, group 4
BS_W9AT0MR7	5.3154	Embryonal tumor	Medulloblastoma, group 4
BS_GE2RVZE6	5.86521	Embryonal tumor	Medulloblastoma, group 4
BS_QPPPGYP4	5.26322	Embryonal tumor	Medulloblastoma, group 4
BS_JFB984RG	5.00395	Embryonal tumor	Medulloblastoma, group 4
BS_DFWFBYSN	5.56333	Embryonal tumor	Medulloblastoma, group 4
BS_HZRM07TW	6.1471	Embryonal tumor	Medulloblastoma, group 4
BS_HD4EJYE3	5.87824	Embryonal tumor	Medulloblastoma, group 4
BS_9M5XJ10G	5.47905	Embryonal tumor	Medulloblastoma, group 4
BS_ZXYDSBM9	4.96737	Embryonal tumor	Medulloblastoma, group 4
BS_4W68NV3M	5.8983	Embryonal tumor	Medulloblastoma, group 4
BS_Y8D1F5WW	5.61742	Embryonal tumor	Medulloblastoma, group 4
BS_5PJCHF6V	5.94493	Embryonal tumor	Medulloblastoma, group 4
BS_61E80SD6	5.84906	Embryonal tumor	Medulloblastoma, group 4
BS_J8G4SH4Z	5.43164	Embryonal tumor	Medulloblastoma, group 4
BS_VPBMDMQX	6.70566	Embryonal tumor	Medulloblastoma, SHH-activated
BS_VT6C6N6K	6.56629	Embryonal tumor	Medulloblastoma, SHH-activated
BS_RD4D5F9F	6.4064	Embryonal tumor	Medulloblastoma, SHH-activated
BS_44A3ES23	5.01488	Embryonal tumor	Medulloblastoma, SHH-activated
BS_AM70R8RG	5.2292	Embryonal tumor	Medulloblastoma, SHH-activated
BS_3V3KE3VT	5.67482	Embryonal tumor	Medulloblastoma, SHH-activated
BS_AMZ70B6F	5.90292	Embryonal tumor	Medulloblastoma, SHH-activated
BS_GS1KR5PK	5.09245	Embryonal tumor	Medulloblastoma, SHH-activated
BS_RSRPX3S8	6.56175	Embryonal tumor	Medulloblastoma, SHH-activated
BS_BA6AZWB3	6.31634	Embryonal tumor	Medulloblastoma, SHH-activated
BS_3BDAG9YN	6.0403	Embryonal tumor	Medulloblastoma, SHH-activated
BS_V96WVE3Z	4.95539	Embryonal tumor	Medulloblastoma, SHH-activated
BS_M15PW2N0	6.01088	Embryonal tumor	Medulloblastoma, SHH-activated
BS_TW8DQH8J	6.95504	Embryonal tumor	Medulloblastoma, SHH-activated
BS_7C40TRCY	7.10711	Embryonal tumor	Medulloblastoma, SHH-activated
BS_R6WNEEE4	5.89063	Embryonal tumor	Medulloblastoma, SHH-activated
BS_1QXEC43H	6.13344	Embryonal tumor	Medulloblastoma, SHH-activated
BS_W644VEVE	5.5203	Embryonal tumor	Medulloblastoma, SHH-activated
BS_RCC8BXVE	5.91209	Embryonal tumor	Medulloblastoma, SHH-activated
BS_K81DR8XG	5.30651	Embryonal tumor	Medulloblastoma, SHH-activated
BS_S6Q7NKA3	6.42139	Embryonal tumor	Medulloblastoma, SHH-activated
BS_7XQRH69M	6.02309	Embryonal tumor	Medulloblastoma, SHH-activated
BS_BVSW4GTG	6.03669	Embryonal tumor	Medulloblastoma, SHH-activated
BS_3F5PR9GS	5.43858	Embryonal tumor	Medulloblastoma, SHH-activated
BS_BPWEFR89	5.80919	Embryonal tumor	Medulloblastoma, SHH-activated
BS_WH5HDE0A	5.50489	Embryonal tumor	Medulloblastoma, SHH-activated
BS_S69QZAJR	5.17162	Embryonal tumor	Medulloblastoma, SHH-activated
BS_J1AB8PMA	7.88568	Embryonal tumor	Medulloblastoma, SHH-activated
BS_81SP2HX4	5.76297	Embryonal tumor	Medulloblastoma, SHH-activated
BS_FCAKKZ20	6.21081	Embryonal tumor	Medulloblastoma, SHH-activated
BS_M84H3KXA	5.37282	Embryonal tumor	Medulloblastoma, WNT-activated
BS_JZRM1S3T	5.68157	Embryonal tumor	Medulloblastoma, WNT-activated
BS_YETBN0RQ	4.86924	Embryonal tumor	Medulloblastoma, WNT-activated
BS_77317DY4	6.28676	Embryonal tumor	Medulloblastoma, WNT-activated
BS_JTMXAMB7	5.25862	Embryonal tumor	Medulloblastoma, WNT-activated
BS_HB03GSHF	5.28703	Embryonal tumor	Medulloblastoma, WNT-activated
BS_2Z1MKS84	6.64778	Embryonal tumor	Medulloblastoma, WNT-activated
BS_K3ER45RV	4.68191	Embryonal tumor	Medulloblastoma, WNT-activated
BS_5VQP0E6K	5.53858	Embryonal tumor	Medulloblastoma, WNT-activated
BS_4D9DD103	4.79893	Embryonal tumor	Medulloblastoma, WNT-activated
BS_G1Y281HX	7.85655	Embryonal tumor	Neuroblastoma
BS_TD1ZEQ7R	7.24134	Embryonal tumor	Neuroblastoma
BS_8F9BDWY4	6.41409	LGG	Neurocytoma
BS_TGW6HC4X	5.89037	LGG	Neurocytoma
BS_DGTPWJ59	5.81185	LGG	Neurocytoma
BS_ZH1FBX50	5.01731	Non-tumor	Non-tumor
BS_SBFNFZ8B	5.06916	Non-tumor	Non-tumor
BS_Z6MC4N8D	5.31109	Non-tumor	Non-tumor
BS_AMQGM1V9	5.33936	Non-tumor	Non-tumor
BS_39CGACC7	6.11037	Non-tumor	Non-tumor
BS_NVKGSMXS	5.74946	Non-tumor	Non-tumor
BS_4W1DBAN4	4.92067	Non-tumor	Non-tumor
BS_Z2NWPQKF	6.15988	Non-tumor	Non-tumor
BS_W18SF91A	6.44013	Non-tumor	Non-tumor
BS_60K3EQ9S	5.76479	Non-tumor	Non-tumor
BS_AG4H9S3J	6.95232	Non-tumor	Non-tumor
BS_XJTW0P8P	5.7393	Non-tumor	Non-tumor
BS_VNE0ZPBS	5.73066	Non-tumor	Non-tumor
BS_MA1A3GY0	7.14283	Non-tumor	Non-tumor
BS_P44PE00R	7.15376	Non-tumor	Non-tumor
BS_BKR4E30C	6.15323	HGG	Oligodendroglioma
BS_C7N3J4NW	5.80872	HGG	Oligodendroglioma
BS_CS170P7T	8.49633	LGG	Pilocytic astrocytoma
BS_9HSGV9TJ	7.72397	LGG	Pleomorphic xanthoastrocytoma
BS_H1XPVS9A	7.48098	LGG	Pleomorphic xanthoastrocytoma, BRAF V600E
BS_WVS02TZK	6.97559	LGG	Rosette-forming glioneuronal tumor, other MAPK, FGFR
BS_3TQSE8HF	8.58443	LGG	Subependymal Giant Cell Astrocytoma
BS_3EVSN5QD	7.10221	LGG	Subependymal Giant Cell Astrocytoma, wildtype
BS_29CPJ040	8.42459	LGG	Subependymal Giant Cell Astrocytoma, wildtype
BS_3BVVWHP5	7.44824	LGG	Subependymal Giant Cell Astrocytoma, wildtype

## Sheet: 6 - Bagaev signatures
Supplementary Data 6: Immune signature GSVA scores, using gene sets from Bagaev et al, Cancer Cell 2021 (source data for Fig 2a-b)
SIGNATURE	BS_91VYM11A	BS_1D6PZNKN	BS_C83TK159	BS_MDBT7S5Z	BS_PKW05VZV	BS_GW0GKWMS	BS_WH8G4VFB	BS_MB7WN0ZB	BS_2EN3X6HB	BS_XGDPK33A	BS_ZF6BSFNF	BS_30VC3R2Q	BS_NEVYM2FP	BS_TM9MH0RP	BS_23QW0BBA	BS_NGSG2KB6	BS_5VPM0F36	BS_52MPKTJH	BS_JB43XBCQ	BS_58YXHGAJ	BS_EZ3147MX	BS_49CJNZ06	BS_6M2053M0	BS_0RQ4P069	BS_GWSJ4Z9H	BS_6DCSD5Y6	BS_YDEVMD24	BS_0ZA67BBC	BS_Z3RCA1T9	BS_R9B92M75	BS_QWTE1CWR	BS_7GJT4A6A	BS_8ZY4GST0	BS_RX1YTZ7F	BS_DRY58DTF	BS_VF5XWFXD	BS_S5P8VTN5	BS_399RPKC9	BS_S6S7SK3P	BS_WKESC3XN	BS_9CA93S6D	BS_21ET39G7	BS_W7MFJZ5A	BS_JRYJGYC4	BS_G3NN392N	BS_PNYN0AYD	BS_4QW2S1Q8	BS_B1C6GZ84	BS_XZM79E42
MHCI	-0.304312	0.528833	-0.264966	-0.566071	0.203816	0.12018	-0.10603	-0.359507	0.56211	-0.217014	0.110708	0.170652	-0.174042	0.366026	0.517598	0.189422	0.712496	-0.656719	0.379228	-0.208699	0.516417	0.144137	0.218709	0.627469	0.260464	-0.0292425	-0.335592	-0.612531	0.0599803	-0.53926	0.712656	0.253069	-0.609385	0.661429	0.73184	0.803546	0.425915	0.419932	-0.686412	0.0111474	-0.644771	0.662174	0.65906	0.205554	0.0795873	-0.636595	0.761653	0.477123	0.660369
MHCII	0.357861	-0.401504	-0.0739953	-0.615896	0.657091	0.499143	-0.670543	0.348899	0.583407	-0.225253	0.483483	-0.668535	0.00397797	0.542983	-0.617475	0.51226	0.867514	-0.263388	0.740677	-0.488826	-0.207815	-0.600809	0.419928	-0.566191	0.400211	-0.310829	0.147241	-0.469413	-0.168784	-0.342216	0.717864	-0.395754	-0.627794	0.607484	-0.631268	0.448319	0.807571	-0.696747	-0.702186	0.37255	-0.713769	0.758304	0.801659	0.414726	0.536531	-0.72839	0.145657	-0.559695	0.792775
Co-activation molecules	0.0731974	-0.350369	0.449186	-0.361685	0.185927	-0.259986	-0.275752	0.357511	-0.176674	0.0380319	0.389268	0.0484832	0.159583	-0.0267409	-0.0163027	0.707101	0.781007	-0.125104	0.768817	-0.387121	-0.104927	0.0620666	0.279331	-0.167202	0.474606	0.183664	0.0365996	0.169431	0.215434	0.487041	0.551519	-0.113286	-0.272636	0.425152	-0.286156	0.381515	0.515129	0.119716	-0.338877	0.173874	-0.249295	0.704241	0.596608	0.524012	0.512039	-0.322224	0.467053	-0.373508	0.664873
Effector cells	0.353387	-0.153401	0.538405	-0.319203	0.341109	-0.255163	-0.25159	0.217728	-0.28823	0.0120319	0.133472	0.218482	0.173912	0.266943	0.241062	0.671125	0.699297	-0.358115	0.795838	-0.261209	0.23932	-0.144734	0.360246	-0.153863	0.648452	-0.185048	0.31147	-0.181309	0.236235	0.583041	-0.0393631	-0.253224	-0.303573	0.396314	-0.35263	0.580262	0.486162	-0.17592	-0.460942	0.142518	-0.124707	0.674831	0.578778	0.454694	0.539664	-0.0606754	0.261911	-0.337857	0.651777
Effector cell traffic	0.0980418	-0.528524	0.67772	-0.576095	0.358514	-0.518164	-0.555876	0.245683	0.197449	0.35857	0.474756	-0.368947	0.485032	0.248732	-0.115375	0.861746	0.75758	-0.435728	0.775982	-0.0230749	0.316993	-0.393773	0.691585	0.306487	0.796002	-0.577316	0.574129	0.530053	0.628868	0.560222	-0.0320975	-0.568329	0.330379	0.0423127	0.0247962	0.542396	0.520472	-0.0569722	-0.502722	-0.518032	-0.312902	0.917908	0.742773	-0.264637	0.609868	-0.398283	0.736325	-0.415167	0.621482
NK cells	0.288899	-0.179469	0.507712	-0.220621	0.0953464	0.173667	-0.478705	0.2449	0.201812	0.312412	0.468494	0.034359	0.146798	0.395737	0.266218	0.679407	0.784916	-0.252218	0.784483	0.233907	0.565298	-0.0287389	0.545775	-0.266708	0.501424	-0.199544	0.581942	0.238144	0.555873	0.567238	0.275073	0.0821026	0.19062	0.512909	-0.381028	0.434706	0.340676	0.177776	-0.356022	-0.163201	-0.39072	0.704527	0.659129	0.13204	0.613849	-0.411566	0.13236	-0.23167	0.660061
T cells	0.324229	-0.406606	-0.177342	-0.445017	0.626101	-0.446125	-0.310929	0.60341	0.169301	-0.25294	0.0324069	-0.209653	-0.122472	0.451255	0.0192763	0.729554	0.584743	-0.597428	0.857389	-0.363485	-0.512043	-0.322799	0.0640879	-0.398832	0.243125	-0.165344	-0.0393185	-0.326478	0.0222172	0.302228	0.201892	-0.533109	-0.596242	0.338378	-0.415192	0.595695	0.620953	-0.56214	-0.618169	0.328687	-0.568667	0.68739	0.562675	0.633508	0.529607	-0.506381	0.578186	-0.572268	0.723376
B cells	0.60786	-0.104685	0.345528	-0.480416	0.114243	-0.440353	-0.503717	-0.540364	-0.188451	-0.128425	0.576627	-0.236669	0.425	0.0969348	-0.497301	0.758567	0.671782	-0.455036	0.918503	0.0986463	0.278854	-0.0676313	0.677423	0.0866258	0.765615	-0.342543	0.396442	0.284689	0.339587	0.708994	0.000218587	-0.257641	0.116237	0.0768512	-0.251353	-0.406784	-0.525288	0.205952	-0.286989	-0.323779	-0.22196	0.553036	0.59494	0.583092	0.530263	-0.290689	0.449097	-0.422792	0.660252
M1 signature	0.333854	0.557294	0.608509	-0.338112	0.152018	-0.118098	-0.420813	-0.347159	0.165227	0.373656	0.302241	0.0344828	0.400587	0.146436	-0.152761	0.718836	0.838948	-0.0910275	0.618846	0.123562	-0.196684	0.286827	0.567288	-0.0179388	0.704595	-0.130337	0.632621	0.389438	0.540887	0.621777	0.587811	-0.37624	0.464684	-0.0107856	-0.0210443	0.24378	0.419991	0.517143	-0.307295	0.162987	-0.298849	0.76907	0.777395	0.164356	0.604979	0.188859	0.418868	-0.255675	0.651221
Th1 signature	-0.133561	-0.0019314	0.707966	-0.327001	0.52286	0.00169671	0.0424994	-0.0138978	-0.402611	0.152854	0.392564	-0.31976	0.274232	0.363012	0.0847557	0.669441	0.609936	-0.50635	0.666719	-0.0822834	0.204276	0.224841	0.0899478	0.355239	0.611073	0.291224	0.162957	0.0485819	0.626805	0.491265	-0.0275833	0.23654	-0.0866387	0.272657	0.376244	0.240521	0.421621	-0.49294	-0.039929	0.0847203	-0.130139	0.626376	0.550918	0.365434	0.569845	-0.276604	-0.097036	-0.131341	0.435333
Antitumor cytokines	-0.1717	-0.464444	0.541392	-0.444761	-0.0351041	-0.532271	-0.240535	-0.251447	0.115862	0.603769	0.471179	-0.116383	0.443066	0.12894	-0.0959146	0.731979	0.822626	0.156181	0.624581	0.136649	0.329161	0.0555268	0.683274	-0.294493	0.748956	-0.477244	0.401439	0.638674	0.390493	0.670058	-0.0219307	-0.0840106	0.595937	0.207072	0.086025	0.0284633	-0.0949237	0.56383	-0.409209	-0.32494	-0.461364	0.711207	0.822647	-0.407415	0.728454	-0.497675	0.605295	-0.377074	0.598308
Checkpoint molecules	0.39685	-0.183007	0.000821795	-0.478253	0.555051	-0.362713	-0.225834	-0.186674	0.0599316	0.172463	0.413971	-0.29231	0.260492	0.303192	-0.504476	0.648967	0.746314	-0.479122	0.77307	-0.356704	0.0191734	0.082557	0.315076	0.0875587	0.212974	0.105989	0.221093	0.111123	0.28676	0.236637	0.331134	-0.231179	-0.276726	-0.288109	0.151304	-0.285396	0.285281	0.0405334	-0.0329292	0.362805	-0.211926	0.725866	0.645377	0.488898	0.27521	-0.170737	0.591766	-0.476336	0.665653
Treg	-0.00964711	-0.420069	-0.167489	-0.405151	0.20033	-0.139985	-0.624331	0.0204232	-0.335739	-0.144111	-0.342314	-0.146848	-0.42485	0.313965	0.0585705	0.248005	0.432325	0.0777633	0.272572	-0.154325	-0.417138	-0.540539	-0.223389	-0.450157	-0.203293	0.225651	0.348354	-0.341553	-0.349447	-0.174004	0.188195	-0.19947	-0.098451	-0.393568	-0.493563	-0.198071	0.599765	0.239306	-0.390535	0.161316	-0.368482	0.134348	0.0411452	-0.0943305	0.14924	-0.259055	-0.397364	-0.373407	0.432315
Treg and Th2 traffic	0.341725	0.101381	-0.0162609	-0.0330365	0.366157	-0.200281	-0.302221	-0.0452026	-0.42739	0.365799	0.343352	-0.298529	0.439739	0.407909	-0.351984	0.413815	0.77923	-0.353313	0.619736	0.359253	0.35918	0.214105	0.079691	0.225716	0.471682	-0.0432988	0.73108	-0.313329	-0.379661	0.255548	0.367554	-0.361302	-0.155797	0.261786	0.426597	-0.466074	-0.230224	0.261689	-0.322228	-0.0198172	-0.262872	0.507485	0.663344	0.0346131	0.32265	-0.0739358	-0.38657	-0.6227	0.667826
Neutrophil signature	0.543382	-0.127619	0.082847	-0.517337	0.174296	-0.414323	-0.53184	-0.42815	-0.323615	-0.484028	0.519602	-0.502972	0.6352	0.606245	0.403566	0.73328	0.561301	-0.325044	0.744197	-0.0834889	0.370815	0.0178347	0.331052	0.189893	0.550716	-0.241798	0.499234	0.252796	0.575507	0.657673	0.469889	-0.425557	0.032514	-0.00295934	0.0056005	-0.221131	-0.640012	-0.328238	-0.25799	-0.225442	-0.24319	0.575221	0.54655	0.0736486	0.539697	-0.418787	0.271916	-0.482606	0.800145
Granulocyte traffic	0.650764	0.133294	0.372977	-0.479347	-0.0294011	-0.385404	-0.190908	0.0428312	0.246418	0.334987	0.308504	0.324608	0.463403	0.488335	0.0663663	0.744711	0.771787	-0.468826	0.687437	0.175899	-0.0519056	0.431097	0.0897174	0.446344	0.3373	-0.257816	0.247563	0.301571	0.623755	0.607342	0.387511	-0.153746	-0.244024	0.164273	0.188612	-0.0435233	-0.188741	0.480056	0.148665	-0.241368	-0.286667	0.700993	0.608278	0.436386	0.594064	0.135442	0.246046	-0.436029	0.691424
Immune Suppression by Myeloid Cells	0.269344	0.598128	0.226442	-0.574325	0.197244	-0.430993	-0.452449	0.0189883	0.363192	0.142941	0.34402	-0.143601	0.425311	0.0515892	-0.0740507	0.771504	0.831596	-0.101194	0.821642	-0.15112	-0.096979	0.297358	0.397517	-0.168352	0.648209	0.0460052	0.554798	-0.023591	0.488267	0.447299	0.567337	-0.0455747	0.279913	0.18681	0.115804	0.138499	0.4877	0.588304	0.177529	-0.0191991	-0.532742	0.803242	0.776034	0.583147	0.519574	-0.549785	0.666854	-0.300693	0.68382
Myeloid cells traffic	0.417875	0.228024	0.102528	-0.402927	0.21764	-0.356627	-0.201095	-0.139412	-0.0237564	0.113388	0.529556	-0.104007	0.453176	0.493637	-0.0516358	0.68033	0.801046	-0.278166	0.696516	-0.47417	-0.090098	-0.0480827	0.307969	0.110494	0.254306	0.0535816	0.575619	0.21346	0.16513	0.44367	0.623262	-0.045338	-0.0662897	0.0329374	0.248188	-0.188494	0.0106147	0.29181	-0.387268	0.00733244	-0.161598	0.650854	0.489462	0.599801	0.547835	-0.315441	-0.048354	-0.479256	0.602698
Tumor-associated Macrophages	0.318189	0.397903	-0.252052	-0.481495	-0.0835975	-0.493269	-0.590492	0.526363	0.309525	-0.234983	0.30183	-0.258063	-0.219254	0.0101816	-0.166857	0.688691	0.701831	-0.0582806	0.632497	-0.35938	-0.0807517	0.260044	0.1667	-0.43827	0.331667	0.0586436	0.357506	-0.241526	0.0738376	-0.0205307	0.798766	0.47114	-0.475816	0.116219	-0.479965	-0.122422	0.283986	0.604232	-0.55255	0.0410441	-0.654477	0.822747	0.572582	0.682869	0.409099	-0.684642	0.499761	-0.36302	0.728187
Macrophage and DC traffic	-0.2591	-0.0784725	0.109717	-0.583208	0.533422	-0.414233	-0.151451	-0.423116	0.105102	0.0212071	0.294203	-0.517013	-0.0376957	0.463878	-0.38041	0.580161	0.787268	-0.433286	0.553075	-0.374884	-0.454438	-0.0294123	0.26969	0.273945	0.408593	-0.229371	0.467171	0.311416	0.307477	0.323838	0.637781	-0.045811	-0.0523696	-0.08963	-0.0243563	0.02782	0.36316	-0.0620715	-0.432506	-0.0425158	-0.364418	0.663667	0.549881	0.567933	0.635462	-0.396087	0.179397	-0.55626	0.548879
Th2 signature	0.00118966	-0.381687	0.471654	-0.245876	0.252351	-0.360548	0.15818	0.0790134	0.271497	0.609186	0.449099	-0.540699	0.42536	-0.0598081	0.303933	0.645971	0.498221	0.226683	0.747097	0.363032	-0.018123	0.28465	0.332787	0.0939444	0.423754	0.442727	0.406318	0.735883	0.473115	0.529085	0.254834	0.189314	0.346645	0.234486	0.172366	-0.359009	0.590271	0.539874	0.634508	0.0770549	0.50496	0.716974	0.700073	0.074415	0.588345	-0.224214	-0.022864	-0.413226	0.55543
Protumor cytokines	-0.0609219	0.605226	0.178651	-0.170963	0.348508	-0.173182	0.180619	-0.344094	-0.358181	-0.476707	0.285348	0.20366	-0.29534	0.578678	-0.170322	0.536795	0.256199	-0.537887	0.463881	-0.47957	-0.553564	0.0950883	0.0567221	0.543122	0.485999	0.205073	-0.229578	-0.399862	-0.498857	-0.0505332	0.309472	0.202921	-0.556127	0.414911	0.775164	0.217413	0.594566	0.392498	-0.418681	0.128965	-0.517351	0.668511	0.400437	0.631904	0.395157	0.389798	0.48005	-0.0852909	0.644283
Cancer-associated fibroblasts	0.475592	0.184799	-0.310021	0.202612	0.0521294	-0.366134	0.0762524	-0.249088	-0.0225681	-0.525309	-0.0452918	0.0591888	-0.281932	0.203469	0.335354	-0.00404669	0.0624376	-0.469883	0.0648508	-0.312193	-0.337463	0.066192	-0.144225	0.823643	-0.274004	0.0136698	0.110927	-0.206838	-0.45738	-0.359229	0.279333	0.289297	-0.270183	0.258771	0.780382	-0.246878	-0.347483	-0.358247	-0.405381	-0.146594	-0.0285253	0.031092	0.130843	0.441656	0.319829	0.478803	-0.299818	-0.257259	0.281302
Matrix	0.378507	0.406975	0.044559	-0.136077	0.0360227	-0.193766	0.202303	-0.164842	0.0785271	-0.123825	0.330118	-0.00831334	-0.0666695	-0.0144838	-0.0270657	0.390849	0.368243	-0.26691	0.324905	-0.133387	-0.258158	0.562214	0.358945	0.705302	-0.0640217	0.138471	0.152394	0.28884	-0.0783713	0.0109196	0.43004	0.325324	-0.264594	0.485039	0.66421	-0.284498	-0.0509164	-0.153652	-0.239481	0.0199652	-0.209006	0.30318	0.313191	0.389394	0.558349	0.430727	0.0240351	-0.0633312	0.531472
Matrix remodeling	0.296569	0.481954	0.18582	0.0739031	0.0300569	0.115363	0.439838	0.0797143	0.22682	-0.336656	0.333914	0.267809	0.0647754	0.1741	0.59299	0.283933	0.43923	-0.040121	0.254557	0.12675	-0.213223	0.542334	0.200333	0.606207	0.0636542	0.157141	0.219479	-0.169329	0.0542177	0.259396	0.566446	0.533992	0.154652	0.461435	0.596669	-0.360807	-0.0425309	-0.210322	0.305217	-0.189762	-0.222399	0.412438	0.350047	0.585448	0.497649	0.653029	0.437234	-0.00973547	0.562942
Angiogenesis	0.453106	0.389005	0.455657	-0.389287	-0.210761	-0.0377089	-0.191348	0.276116	0.15671	-0.478886	0.0498989	0.724882	-0.157534	0.234541	0.537604	0.371328	0.443982	-0.609883	0.405574	-0.495285	-0.0873503	0.441847	-0.00660199	-0.306563	0.135448	-0.0907736	0.000978695	-0.194659	-0.290771	0.244926	0.393037	0.282329	-0.256843	0.415328	-0.153192	-0.149953	-0.0663092	0.568442	-0.0307063	-0.386211	-0.386328	0.542814	0.380156	-0.0443298	0.296009	-0.306784	0.00969967	0.0867602	0.697824
Endothelium	0.566926	-0.158432	0.44043	-0.517125	-0.559982	-0.467562	-0.457206	0.366183	-0.058519	-0.690038	0.29837	0.810723	-0.410443	0.242268	0.757815	0.1388	0.124805	-0.667822	-0.0141197	-0.703063	0.178541	0.337985	0.0272591	-0.510012	0.436234	-0.548949	-0.133588	0.286405	-0.639178	0.364366	-0.148753	0.377927	-0.268595	0.620376	-0.528665	-0.431921	-0.0915128	0.865364	-0.203521	-0.562353	-0.422103	0.656869	0.225286	-0.539477	0.0791851	-0.506176	-0.133402	0.00601535	0.538859
Tumor proliferation rate	0.553616	0.737609	0.0244832	0.660671	-0.738694	0.418968	-0.113751	0.652835	0.608827	0.462224	0.201878	0.226723	0.42546	0.20762	0.680793	0.298886	-0.356915	-0.546103	0.317242	0.641002	0.332897	0.0581149	0.54881	0.602778	0.632474	-0.257164	-0.402237	-0.22939	0.647494	0.177343	0.461055	0.342498	-0.308664	0.31485	0.694655	0.546517	0.581391	0.0356412	0.41975	-0.422312	-0.099738	0.163239	0.212667	-0.208611	0.064578	0.731987	0.444185	0.729114	0.115722
EMT signature	0.183204	0.45843	0.0405813	0.131865	-0.357535	-0.332255	-0.365141	0.0750429	0.2833	-0.301943	0.0380664	0.472553	-0.344466	0.3755	0.320148	0.0140171	-0.339487	-0.478402	-0.282681	-0.244785	-0.26855	-0.314582	-0.339524	0.215911	-0.138399	0.264997	-0.139576	0.141218	-0.116985	-0.383065	0.578524	-0.122887	-0.380367	-0.274051	0.239499	-0.22338	0.312673	0.156408	-0.0096636	0.0421049	-0.0439868	-0.138924	0.492265	0.193255	-0.00297412	0.0144437	0.348129	0.335153	-0.289925
[truncated: 762 more columns]

## Sheet: 7 - PROGENy scores
Supplementary Data 7: PROGENy pathway activation scores for PBTA samples (source data for Fig 2c)
Biospecimen ID	Cancer Type	TIS	Androgen	EGFR	Estrogen	Hypoxia	JAKSTAT	MAPK	NFkB	p53	PI3K	TGFb	TNFa	Trail	VEGF	WNT
BS_PGHK1JRW	Embryonal tumor	7.58077	0.500117	0.288079	0.133478	0.0892405	0.538265	0.338068	0.436639	0.188114	0.0474066	0.383262	0.395176	-1.04997	-1.61651	0.80692
BS_GAGRGSSX	Embryonal tumor	9.80795	-0.396793	0.0950723	-1.67168	0.334762	2.67605	0.0442131	1.70378	0.0981879	0.215991	2.24672	1.64167	-0.512766	1.19211	1.38118
BS_DHA5FMVW	Embryonal tumor	8.96904	-0.328169	-0.518482	-1.36311	-0.963438	0.827376	0.334449	-0.1495	0.825474	0.318502	0.819375	-0.0477122	0.95182	0.758004	2.4373
BS_MVW01FPB	Embryonal tumor	5.54189	-1.79403	-0.473496	-2.33398	-0.357878	-1.03941	-0.0297787	-0.486075	-0.568484	1.48319	-1.28045	-0.255898	-1.7252	0.924847	-0.814435
BS_B1HVNV0T	Embryonal tumor	7.35238	-0.184696	-0.559187	0.312898	-0.0704895	2.48117	-0.938006	-0.303733	-0.573018	-0.111035	-0.568111	-0.45244	0.419654	-0.589558	-1.05078
BS_WVW3W6ZB	Embryonal tumor	5.61316	-0.950173	-0.602891	-2.55317	-0.129802	-0.498125	-0.144042	-1.1606	0.258387	-0.273904	0.00242621	-1.02883	-1.04965	0.575097	-0.248092
BS_MV6ASWV9	Embryonal tumor	5.10933	-1.6231	-0.542285	-0.778314	0.794903	-1.13636	-0.747624	-0.907841	-1.19303	2.91603	-1.13467	-0.747895	-1.12108	1.05638	0.54885
BS_4E1G7E3G	Embryonal tumor	5.77874	-0.679704	-0.302154	-0.452118	0.382423	-0.188313	0.949409	-0.310787	-0.278421	-0.756517	0.489479	-0.191696	-1.7934	0.392368	2.40126
BS_MMNRZ1EQ	Embryonal tumor	8.68182	-2.25866	0.00298524	-1.87104	-0.980254	0.679803	0.682968	-0.798082	0.550907	1.66464	-1.20401	-0.935692	-1.04704	-0.161325	1.36089
BS_KXCY5BN5	Embryonal tumor	7.23493	0.108468	-0.330277	0.719545	0.415611	0.255192	0.373697	-0.0313645	0.326771	-1.69998	1.05788	0.172671	-0.0294661	0.758024	2.00217
BS_6G6C7VPX	Embryonal tumor	5.14144	-0.977716	0.35856	-0.709468	1.03834	-1.28014	0.781363	-0.05473	1.02466	0.0633403	-0.0414245	0.219929	-1.18945	1.04791	2.46889
BS_850BAHH9	Embryonal tumor	8.4025	-0.0361224	1.40663	0.00736396	-0.26708	0.70435	1.63171	0.740196	1.2834	1.14779	1.44116	0.896853	-1.06564	0.39144	0.708454
BS_P7EY9DXG	Embryonal tumor	5.87286	-0.660259	-0.543475	-0.588681	0.110211	0.157511	0.109017	-0.599499	-0.00471657	0.319483	-0.747414	-0.4799	-0.579583	0.799579	-0.0789614
BS_9FHSNVS0	Embryonal tumor	6.51178	-0.014893	-0.907207	-0.622055	1.3084	0.30366	0.112769	-0.111094	0.826859	-0.726032	0.17919	-0.0742749	-0.988201	-0.48089	0.858678
BS_996ZS2A4	Embryonal tumor	9.40235	-0.670433	0.743647	-1.52991	-0.363484	1.34059	0.585749	0.579264	0.390685	0.90914	-0.289594	0.556378	0.61554	0.986713	1.27469
BS_GJNCYABP	Embryonal tumor	11.1448	0.70476	0.588565	0.283286	-0.225558	1.99166	-0.159517	1.68931	0.729478	-0.796034	-0.598693	1.1869	1.74632	-0.739057	1.19717
BS_WV0S8N4M	Embryonal tumor	7.08578	0.272047	-0.208679	0.349617	0.45924	0.348142	0.0371458	0.0892021	1.15597	-1.61385	0.450942	0.289039	0.314106	0.278642	1.75943
BS_74FS6GMW	Embryonal tumor	4.8108	-1.10948	0.460753	-1.29599	0.800873	-1.36914	0.947851	-0.436665	-0.450108	0.930653	-1.03191	-0.340131	-1.79718	-0.57523	0.753053
BS_983Z6CA6	Embryonal tumor	6.03443	-0.443491	0.232915	-1.07939	1.81453	-0.591035	-0.380107	1.39072	-0.496329	0.287551	0.702325	1.62178	0.292307	-0.0984881	0.670722
BS_WWKNJSJ5	Embryonal tumor	6.68709	0.0432553	1.34571	0.656999	3.55035	0.116491	1.04724	3.49855	0.832344	-0.807519	1.2282	3.57725	0.549108	0.350342	1.90005
BS_M4923M40	Embryonal tumor	6.1079	-2.40193	-2.38696	-2.62003	-1.41199	-0.741435	-1.34176	-1.14123	-2.01778	0.661669	-1.10796	-1.38832	-3.2691	0.162914	-1.30941
BS_K25F4J3V	Embryonal tumor	4.69319	-1.27428	-0.744235	-1.04422	-0.425363	-1.91502	0.00304669	-1.31988	-0.260348	0.467047	-0.888232	-1.23433	-1.33337	-0.364345	-0.155083
BS_S71RJ8DH	Embryonal tumor	7.90898	-1.61355	-0.945514	-1.50425	-0.786068	-0.237942	-0.201303	-0.344593	0.277678	-0.213973	1.11865	-0.211544	-1.42702	0.703157	1.68779
BS_QX12J6W1	Embryonal tumor	9.62783	-0.88922	-0.107786	-1.42058	-0.475543	1.16864	0.141485	0.134702	0.128403	0.586125	-0.955876	0.282013	-0.539693	2.1375	0.749694
BS_15ETQ0E4	Embryonal tumor	8.76745	-0.647989	1.77351	-1.12039	-1.19125	0.473724	1.26173	1.06668	-0.11439	2.14098	0.93074	1.16878	-0.234988	0.0986954	0.937877
BS_90B22NGP	Embryonal tumor	4.71479	-1.61214	-1.41419	-1.34	0.103453	-1.66052	-0.88491	-0.581625	-1.38359	0.766671	-1.03957	-0.726288	0.538955	-1.31022	-1.0704
BS_1QNTEZPS	Embryonal tumor	7.43046	-0.197607	-0.0232087	0.203488	0.068612	-0.033141	0.727617	0.271589	0.965682	-0.47422	1.34543	0.440818	-0.505082	0.0508638	2.46517
BS_N0877CX1	Embryonal tumor	6.62794	-1.27996	-0.938627	-1.98618	0.0746715	-1.0178	-0.166136	-0.588095	-0.0512243	0.336156	-0.236135	-0.559699	-3.50962	0.446127	1.37362
BS_J483EMFP	Embryonal tumor	6.63566	0.00440551	0.927324	0.980186	1.94269	0.997359	0.485685	0.4613	-0.205492	1.67372	-0.131585	0.547061	-0.0815475	0.273931	0.821124
BS_31TF0P1N	Embryonal tumor	6.71447	-2.6523	2.56637	-2.48569	0.46296	-0.780742	1.68148	1.21799	-1.45567	3.58802	-0.507953	1.82083	-0.095464	1.88725	-1.72355
BS_KSKZ9J7J	Embryonal tumor	5.35965	0.400496	-0.680918	0.437564	1.52205	0.0995505	0.579482	-0.0895917	0.919063	-0.558385	-0.278428	0.00290669	-0.758871	1.25351	-0.635624
BS_09R7GDA7	Embryonal tumor	5.95333	0.57615	1.08844	1.82612	0.548929	-0.325451	0.829238	-0.520724	1.24665	0.20882	0.0585712	-0.514753	0.108539	-0.832006	-0.929036
BS_ZQ76ZBEX	Embryonal tumor	6.28504	-2.19875	-0.788598	-1.03353	-1.33127	-0.283325	-2.39691	-0.811461	-0.952658	-1.1105	-1.09546	-0.556473	0.440614	0.689101	-1.65723
BS_7BW0YRPY	Embryonal tumor	6.61989	-1.41811	1.30753	-1.72508	-1.42033	-0.806165	-0.362247	0.696152	-0.757278	1.89879	-1.4532	0.448469	2.71962	-0.737795	0.0183255
BS_D0RDN4K5	Embryonal tumor	4.8169	-1.46746	-2.00762	-0.430375	-0.103138	-2.21593	-1.72388	-1.1379	0.179431	0.34909	-2.40484	-1.38022	-1.3846	-1.11902	-0.523305
BS_6NRTJSYK	Embryonal tumor	5.20076	-0.751192	-1.80945	-0.372017	-0.803618	-2.44481	-1.39274	-1.4482	-0.587508	0.975414	-0.761075	-1.64335	-2.87736	-1.18364	-1.3445
BS_SXCZ3CXN	Embryonal tumor	5.62336	-0.487916	-0.870947	-1.49167	-0.827015	-0.201961	-0.943519	-0.598237	2.05738	-1.09253	0.750834	-0.431004	-0.407461	0.627513	1.21095
BS_ZQKGJD70	Embryonal tumor	6.00281	-1.89162	-0.606294	-0.551372	-0.540253	0.408656	-1.4125	-1.16421	-1.62987	-0.0740466	-1.46577	-1.0415	0.148061	-0.0954636	-0.0883468
BS_6T4JGBGY	Embryonal tumor	7.35879	0.417516	-1.29622	0.707562	-0.0802097	-0.230047	-0.898551	-0.131841	0.548939	-0.994051	-0.522341	-0.270476	-0.482417	-1.23845	-0.150099
BS_8QB4S4VA	Embryonal tumor	5.67838	0.64317	-1.1995	0.564879	-0.462918	-0.288747	-0.751153	-0.863265	0.939631	0.38858	-0.654661	-0.861939	-1.02271	-0.7269	0.27183
BS_JGA9BP3A	Embryonal tumor	5.60516	-1.09486	-0.751092	-0.294802	1.08207	-1.40698	-0.615372	-1.10213	1.12151	0.694289	-0.629719	-1.03226	0.0378066	-0.447694	-0.479362
BS_1HQ76V6D	Embryonal tumor	5.58766	-0.298982	-1.59216	-0.134006	0.413862	-1.1523	-0.694284	-1.18586	1.14977	0.339737	-0.799625	-1.20101	-0.524547	-2.09896	-0.00789654
BS_FBJ5Q54N	Embryonal tumor	5.16766	-0.820926	-1.90775	-1.43678	-1.32645	-0.450133	-1.13489	-1.4341	0.545155	0.796486	-1.34858	-1.36516	0.690052	-2.09856	-0.669547
BS_FEPRNEXX	Embryonal tumor	5.83	-0.094666	-1.68389	0.00644535	-0.209136	-1.14661	-1.19668	-1.0085	-1.13195	0.306492	-1.19679	-1.12658	1.41877	-1.41609	-1.1785
BS_YBJBSRHV	Embryonal tumor	5.11711	-0.461624	0.561031	0.625611	0.846262	-1.16205	1.48552	-0.981876	-0.042641	0.94282	-1.60392	-0.648697	-2.32773	-1.22975	-0.912738
BS_QT3NZ2YZ	Embryonal tumor	5.69914	-1.25698	-1.12669	0.559532	-0.402587	-1.2626	-0.829691	-1.40133	-1.13212	1.16858	-0.967002	-1.18382	-1.03427	-1.4524	-0.686759
BS_QHS3V0GP	Embryonal tumor	5.81862	-0.283269	-0.651865	1.47534	-0.353692	-0.570182	-0.312977	-0.83084	-0.482887	-0.118687	-0.460184	-0.662577	-1.51431	-1.10724	-0.321779
BS_N6N147BY	Embryonal tumor	4.71616	-1.33495	-1.28624	-0.648081	-0.962599	-2.18406	-0.455433	-1.3252	-0.222097	1.3552	-1.84286	-1.44695	-2.06051	-0.657797	0.139944
BS_QWNBZ9RJ	Embryonal tumor	4.80836	-1.13742	-0.437875	-0.14744	0.712113	-2.0015	-0.340097	-0.908661	-0.0164487	0.736152	-0.296246	-0.991078	-0.823164	-2.31697	-0.670167
BS_37GTVG4N	Embryonal tumor	5.37946	-1.03226	-0.552964	0.213681	-0.740871	-1.39113	-0.284145	-0.993828	-0.284084	0.674124	-0.404865	-1.08705	-1.32066	-1.92442	0.000773287
BS_P39SQPTS	Embryonal tumor	4.84844	-1.38693	0.336729	0.261345	-1.17529	-2.17772	-0.205702	-1.28268	-0.666037	1.08316	-0.133356	-1.43508	-0.843629	-1.68759	-0.550362
BS_685DACMS	Embryonal tumor	6.6369	-1.97585	-0.410882	-0.450407	-0.908872	-1.16342	-0.709336	-0.705671	-1.01634	1.80665	-0.661595	-0.587361	-1.05556	0.0436537	0.382877
BS_0HW7W7SD	Embryonal tumor	5.59826	-0.785142	-0.0404702	1.65059	1.52616	-1.74052	0.238831	-0.396148	0.624452	-1.26268	0.88634	-0.254582	-0.170658	-0.131089	-0.0756831
BS_NFRXNAFE	Embryonal tumor	7.37457	-0.600416	0.917978	0.865928	-0.829766	-0.614578	-0.0848382	-0.59247	-0.658087	0.631716	0.100244	-0.46663	0.619224	-1.06891	-0.933913
BS_JBGZ7HHZ	Embryonal tumor	8.69388	-1.08004	-0.0920358	-1.25625	-1.07706	1.1004	0.217117	0.768593	-1.40404	-0.1184	0.169797	0.697851	1.93247	-0.109415	0.0803314
BS_2SHWPB5P	Embryonal tumor	7.27055	-0.744231	0.665861	-0.475001	-0.315206	0.980095	0.382365	0.777968	-0.441268	-0.126275	0.659175	0.597994	2.13856	-0.507342	0.164474
BS_A14Z8BBK	Embryonal tumor	5.1888	-0.954282	-1.33137	-0.212779	-0.345154	-1.43516	-0.49014	-1.39607	-0.36982	0.363444	-0.872886	-1.4472	0.164955	-2.88609	0.00706159
BS_FKDQJJB5	Embryonal tumor	5.42451	-1.74335	-1.27123	-0.494984	-1.52872	-2.18392	-1.37815	-1.64171	-2.36393	2.14598	-1.05713	-1.59372	-2.89551	-0.0204192	-0.900469
BS_HE57E1RP	Embryonal tumor	5.37992	-1.61715	-0.263194	-0.254461	-1.21896	-1.46384	-0.127658	-1.51294	-1.12206	1.84513	-0.913308	-1.41278	-2.57567	0.379141	-1.10369
BS_E3BAT4C1	Embryonal tumor	5.47607	-1.15982	-0.470943	0.171685	-0.948864	-1.96876	0.277615	-1.22351	-0.401478	0.719375	-0.396696	-1.32016	-1.54701	-1.21036	0.132519
BS_V72H4RQS	Embryonal tumor	5.97275	-0.265071	-0.673159	0.297667	-0.130429	-1.02526	-0.117895	-1.07382	-1.3487	1.2851	0.832007	-0.915034	-1.5263	0.12368	-0.659956
BS_J71N7D09	Embryonal tumor	5.13442	-0.399783	-1.39391	0.00350427	-0.385237	-1.51507	-0.813335	-1.06276	-0.774637	0.428402	-0.795916	-1.35394	1.29325	-1.4209	-0.829785
BS_1BWP5MCT	Embryonal tumor	4.61896	-1.25045	-1.33505	-0.88537	-0.925139	-2.49538	-0.597226	-1.50678	-0.571461	0.947692	-0.666174	-1.75123	-2.19764	0.284309	-0.442716
BS_NKEAAFMW	Embryonal tumor	5.55153	-0.893707	-1.0949	-0.186318	0.735306	-1.30415	-0.673997	-1.50601	-0.522506	-1.05452	0.101455	-1.49886	-1.34298	-0.282655	-0.266841
BS_1TWCV047	Embryonal tumor	5.60161	-1.01562	-0.255585	0.574159	-0.296274	-1.87842	0.0658603	-0.997513	-0.621352	0.610257	-0.494472	-1.11327	-0.686541	-1.82418	0.323801
BS_JR5ATB7G	Embryonal tumor	7.04485	-0.852986	0.804379	0.483116	-0.807087	-1.31277	0.623757	0.654431	-0.867481	0.42267	-0.556015	0.475319	0.163973	-0.408292	0.265578
BS_7FWZ518S	Embryonal tumor	7.20202	0.242314	-0.872061	0.422615	-0.177266	0.362639	-0.320227	-0.471666	-0.213908	-0.133445	-0.660281	-0.661842	0.742443	-1.80211	-0.483489
BS_R439VVPK	Embryonal tumor	5.92797	-1.61395	0.14186	0.0743527	-1.36463	-1.89325	-0.204231	-1.11898	-1.09098	2.39238	-0.386348	-1.15614	-1.98168	-0.788035	-1.02088
BS_2SFTWNVE	Embryonal tumor	5.55389	-0.111868	-1.13611	0.363032	-0.207185	-1.00505	-0.538034	-1.00044	-0.0410977	-0.696248	-0.810556	-1.04261	0.92742	-1.76068	-0.491758
BS_N4B1SZZH	Embryonal tumor	6.72046	-1.01981	0.00413046	-0.171612	-0.567899	-0.882282	0.0126865	-0.340655	-0.335341	0.689192	0.652195	-0.369055	0.611537	-0.0929339	-0.182466
BS_9PB3XH5D	Embryonal tumor	6.1424	-0.391783	0.0669603	0.911466	-0.343218	-1.30294	-0.223	-0.972713	0.166585	0.228827	-0.085273	-0.952527	-0.718065	-2.24319	0.252558
BS_VJVDJABP	Embryonal tumor	6.35677	1.03765	-1.00908	1.64955	0.227164	-0.0842873	-0.234051	-0.710908	0.188473	-1.41328	0.565121	-0.886157	0.239717	-0.980728	0.994056
BS_8T7DZV2F	Embryonal tumor	7.95201	0.37678	0.636517	0.51886	-0.316626	-0.134427	1.76773	0.327576	1.1268	1.32551	1.39353	0.343237	-0.320569	1.65841	0.0357088
BS_09Z7TC35	Embryonal tumor	5.00151	-1.4465	-0.814254	-1.308	-1.19208	-2.17372	-0.598658	-1.67329	-1.87624	2.12563	-0.41418	-1.54813	-1.59869	-0.684283	-0.40524
BS_TZVFR600	Embryonal tumor	5.22937	-0.742133	-0.637138	0.0559071	-0.30713	-1.69943	-0.0732623	-1.44753	-0.693239	1.20236	-0.61422	-1.43001	-2.07269	-0.962314	-0.728547
BS_9V633J1X	Embryonal tumor	5.45627	-1.29175	-1.34339	-1.34818	-1.20724	-1.82256	-0.949347	-1.71155	-1.36952	0.51286	-0.932934	-1.69369	-1.3096	0.172934	-0.71576
BS_D144EJRQ	Embryonal tumor	5.846	-0.611113	-0.402999	0.241779	0.115222	-0.84029	0.152874	-0.915957	-0.73723	1.19377	0.667317	-0.737625	-0.923969	-1.20823	0.11477
BS_CHDGRYHJ	Embryonal tumor	6.49285	-0.377281	-1.11407	-0.522811	-0.793977	-1.35706	-0.675182	-1.1912	-0.332239	-0.0471694	-0.646447	-1.28953	-1.52522	-1.28872	-0.577114
BS_KVNGNETA	Embryonal tumor	5.64881	-0.545764	-1.37692	-0.505396	-0.8073	-1.58047	-0.77011	-1.36691	-0.740352	0.7156	-1.16389	-1.44947	-1.36782	-1.67851	-1.4394
BS_VA5T4KAA	Embryonal tumor	6.06495	-0.20489	-1.38792	0.762567	0.0933257	-1.22706	-1.27613	-1.21569	-0.0403868	0.131249	-1.30045	-1.27474	-0.627506	-2.54253	-1.05549
BS_M86ECPHK	Embryonal tumor	5.91374	-0.566092	-0.542017	-0.637661	-1.28802	-1.98015	-0.680596	-1.40831	-1.55945	0.154013	-0.146344	-1.52449	-1.73333	-1.52627	-0.256357
BS_Z45HD492	Embryonal tumor	5.50372	-1.45576	0.02146	-0.462114	-1.37215	-1.77182	-0.175795	-1.08194	-1.51954	1.5476	-0.997681	-1.11594	-0.754501	-0.298386	-0.186244
BS_9NJHQE9F	Embryonal tumor	5.41411	-0.561653	-1.10949	-1.19836	-0.28085	-2.01104	-0.613224	-1.53285	-1.08471	1.0156	-0.876403	-1.67343	-0.78617	-0.871804	-0.938671
BS_ZV68CES9	Embryonal tumor	6.13448	-0.0973055	-1.09079	-0.4261	-0.99866	-1.33081	-0.382432	-1.14866	-1.0019	0.672791	-0.436279	-1.15967	-1.26554	-0.635356	0.0429151
BS_YEB88D32	Embryonal tumor	5.22832	-0.432471	-1.3282	0.0695562	-1.20334	-2.66541	-1.13884	-1.91509	-1.8198	1.31743	-0.675817	-1.97808	-1.33513	-0.291804	0.254063
BS_V9HVBBDW	Embryonal tumor	5.5882	-1.23076	-0.413478	-0.0747606	-1.04447	-1.90275	-0.621969	-1.39378	-0.949671	0.514379	-0.378018	-1.47772	-0.881912	-0.923173	-0.159121
BS_GCQFGDTX	Embryonal tumor	5.08137	-1.63413	-0.0880323	-0.0484599	-0.688955	-2.26517	-0.50481	-0.565706	-1.72007	2.63061	-0.733311	-0.640928	-1.27963	-0.521113	0.111773
BS_BSV07M7Z	Embryonal tumor	5.29772	-1.95741	-0.728015	-0.0939672	-1.05402	-1.90483	-0.462081	-1.39456	-0.611127	0.967209	-1.22269	-1.44898	-0.396776	-0.910222	-0.562608
BS_KYF0Q0E7	Embryonal tumor	5.25476	-1.31211	-0.837952	0.439262	-0.289764	-1.79916	0.138073	-1.38995	-0.321623	0.783972	-1.43188	-1.47552	-0.825334	-1.82754	0.394973
BS_H4B5Y6S0	Embryonal tumor	6.0607	-1.07876	-1.21536	0.787264	-0.0499115	-1.27371	-0.166137	-1.05361	0.536344	-0.189276	-0.958157	-1.12206	0.0713697	-1.25717	0.0231897
BS_Z7PKVY9J	Embryonal tumor	5.11627	-1.02145	-0.661585	0.298517	-0.438235	-1.42562	0.0995573	-1.2592	0.0630693	0.32762	-0.617299	-1.31689	-0.294453	-2.09059	-0.350739
BS_QEYPFYHD	Embryonal tumor	5.68942	-1.5877	-0.00888921	0.16159	-0.816282	-1.81103	0.1059	-0.984428	-0.349936	0.706342	-0.689031	-1.15611	-0.0599593	-1.9292	-0.236408
BS_EFE4YEK3	Embryonal tumor	4.70035	-1.63288	-0.893915	-0.437552	-1.18558	-2.22055	-0.405918	-1.86421	-0.409923	2.31549	-1.98742	-1.91183	-0.828318	-1.49237	-0.811733
BS_ERWT0ZWE	Embryonal tumor	5.26931	-0.70911	-1.28429	-0.354125	-0.313996	-1.47701	-0.224607	-1.20147	-0.200973	0.0590035	-0.931872	-1.30269	-0.486934	-1.1593	0.316138
BS_TE0GVDNG	Embryonal tumor	5.5971	-1.05165	-0.399502	-0.0842241	-0.701032	-1.49888	0.228695	-1.15634	-0.409343	1.24608	-0.347953	-1.15013	-1.06283	-1.02994	0.0288214
BS_QRDT19KS	Embryonal tumor	5.83779	-1.36367	-0.961845	0.277353	-0.803678	-1.43554	-0.227273	-1.17683	-0.288859	0.649634	-0.707744	-1.12759	-0.838663	-1.40873	-0.298227
BS_AHEFXG7W	Embryonal tumor	6.38535	-0.6338	-0.154086	0.980036	0.527476	-1.37465	0.461975	-0.674419	-0.513945	1.34541	0.505501	-0.492803	-0.243806	-2.36945	0.644565
BS_TA9WP4TH	Embryonal tumor	6.89465	-1.26484	0.697623	0.978711	-0.351148	-0.734963	0.555909	0.0565004	-0.374989	0.29305	1.2375	-0.00561195	0.870352	-1.42102	0.298423
BS_HKZENFDA	Embryonal tumor	5.13305	-1.04451	-0.942046	-0.14987	-0.797239	-1.65244	-0.553895	-1.52158	-0.62062	1.04996	-1.27884	-1.58328	-0.369918	-1.01987	-0.159445
BS_HF3RNN2T	Embryonal tumor	6.03017	-1.21058	-0.85943	0.415512	-0.78851	-1.46036	-0.266901	-1.06829	-0.089002	0.658962	-1.57247	-1.24527	0.403767	-1.77721	-0.300159
BS_W311713R	Embryonal tumor	6.30351	-0.732747	-0.789233	0.534751	-0.565095	-1.4705	0.197164	-0.854301	-0.601928	-0.027794	0.436239	-0.960176	-0.672737	-1.70755	0.941334
BS_9NZ2D6AD	Embryonal tumor	4.87194	-1.47198	-0.178619	-0.0214884	-1.03527	-2.1898	-0.207245	-1.75098	-0.945224	1.83113	-1.39887	-1.73915	-1.86237	-1.57868	-0.948576
BS_4CP4T22V	Embryonal tumor	5.24071	-1.35046	-1.03036	0.00445711	-0.707169	-2.22212	0.00887703	-1.56432	-0.707924	0.999977	-1.55815	-1.68948	-1.30044	-1.05666	0.186236
BS_3NWQXPQV	Embryonal tumor	5.76344	-1.22571	-1.16492	-0.618989	-0.751611	-1.99641	-0.235256	-1.25372	-0.349839	-0.17133	-1.73784	-1.41591	-0.404607	-1.4759	-0.412865
BS_HTEPAKCM	Embryonal tumor	5.36886	-1.32777	-1.06059	0.613059	-0.65809	-1.73094	-0.567752	-1.01231	0.0640149	-0.0936672	-1.194	-1.15609	-0.468887	-1.53	-0.446452
BS_1AYRM596	Embryonal tumor	6.17279	-1.00102	0.0194524	1.22332	-0.42733	-1.29296	0.509922	-0.147177	-0.0829656	1.34328	0.826301	-0.371346	0.0118775	-1.43141	0.161541
BS_KN92S7YQ	Embryonal tumor	6.05602	-1.15574	-0.790358	0.436482	0.596421	-1.34242	-0.366613	-0.70457	0.107979	-0.431233	-1.17308	-0.669028	0.481792	-1.19983	0.248271
BS_4PH1MBGR	Embryonal tumor	5.65943	-1.32818	-0.502975	0.326884	-0.301929	-1.57271	-0.070732	-1.16544	-0.235864	0.601867	-0.353875	-1.14969	-0.42289	-1.54093	-0.0467793
BS_S1M423AB	Embryonal tumor	5.88291	-0.967477	-0.0630083	0.978609	0.438407	-1.34123	0.445148	-0.404689	-0.19746	0.142046	0.32081	-0.362326	-0.656132	-0.548716	0.513057
BS_G00FHF3Q	Embryonal tumor	6.73871	-1.23048	-0.319171	0.136669	-0.972381	-1.16836	0.34546	-1.11443	0.293887	0.537212	-0.239524	-1.12953	-0.285615	-1.55894	0.0126513
BS_JT82QGXF	Embryonal tumor	5.89715	-1.06186	0.573641	0.552397	-0.599827	-1.32958	0.368811	-0.822325	-0.221363	0.38714	0.914909	-0.763294	0.520443	-1.26653	0.44997
BS_NKRYMHEP	Embryonal tumor	4.97203	-1.57744	-0.765184	-0.414135	-0.68958	-2.18014	-0.204852	-1.48403	-0.573697	1.3286	-0.997977	-1.57787	-1.16165	-1.2462	0.524103
BS_VMEX27TN	Embryonal tumor	5.9917	-1.68365	-0.7816	0.0595314	-0.832733	-1.32713	-0.373808	-1.25141	0.859233	0.297918	-0.632642	-1.3461	-0.0607182	-1.27336	-0.177196
BS_HHPA8NJ2	Embryonal tumor	6.32062	-0.991741	-0.392175	0.361969	-0.921988	-1.25362	-0.0669267	-0.972425	-0.797917	0.816828	-0.0406529	-0.993411	-0.637546	-1.29368	0.420501
BS_GNV89A5P	Embryonal tumor	5.29831	-1.72925	-0.999384	-0.396125	-0.995181	-1.85265	-0.338533	-1.44814	-0.156789	0.669391	-1.27945	-1.58567	-0.747099	-1.10434	-0.642043
BS_TYAYZ9ZW	Embryonal tumor	5.87161	-2.03578	-0.713978	-0.266484	-1.70039	-1.75992	-0.0989373	-1.45033	-0.583272	1.50125	-0.932719	-1.54577	-1.41696	-1.28913	-0.137257
BS_VVFBW0YH	Embryonal tumor	6.30592	-1.17317	-0.718852	-0.0122306	-0.98841	-1.26825	-0.345245	-0.890583	-0.585635	1.27496	-0.466117	-1.03164	-0.071957	-1.8381	-0.470945
BS_A87NPZAP	Embryonal tumor	5.81692	-1.18723	-0.613043	0.568849	-0.324139	-1.56609	-0.360511	-0.795982	0.26829	-1.0503	-0.617404	-1.0032	-0.891429	-1.31924	0.0685425
BS_SKGJ5SY9	Embryonal tumor	6.26922	-0.388909	-0.314109	1.15744	-1.1602	-1.4291	0.314675	-1.17016	0.786961	0.672007	0.24726	-1.29484	-0.281355	-1.31617	0.182235
BS_3MYEMXPQ	Embryonal tumor	6.86475	-0.629883	0.0176573	0.171947	-0.565651	-1.08483	0.419449	0.512172	-0.025541	0.856408	-0.903727	0.253474	0.0940455	-2.83258	0.655095
BS_K74PZET7	Embryonal tumor	5.28945	-1.04109	-0.761999	0.172215	-0.826614	-1.7844	-0.146433	-1.7483	-0.71542	0.82163	-0.941984	-1.86991	-0.4781	-0.676595	0.0605643
BS_HZE3KYZ1	Embryonal tumor	6.06533	-1.36105	-0.937677	0.186884	-0.452887	-1.69871	-0.356698	-0.980871	-0.153903	0.946262	-0.632428	-1.11127	0.0279831	-2.5279	-0.272473
BS_NZ71XCG3	Embryonal tumor	5.63802	-0.637767	0.1178	0.483235	-0.34735	-1.30185	-0.0352948	-0.464399	-0.0989784	-0.176546	-0.693216	-0.717005	0.892479	-1.95997	-0.268487
BS_W9AT0MR7	Embryonal tumor	5.3154	-1.27089	-1.04974	0.404602	-0.60773	-1.74183	-0.577265	-1.40122	-0.458648	0.466287	-1.32337	-1.42116	0.212668	-2.3267	-0.329824
BS_GE2RVZE6	Embryonal tumor	5.86521	-1.65391	-0.758967	-0.567401	-0.788602	-1.947	-0.0639643	-1.54769	-0.279889	0.4062	-1.4199	-1.68556	-0.492245	-1.53899	-0.546592
BS_QPPPGYP4	Embryonal tumor	5.26322	-1.63972	-0.409047	0.149661	-0.205427	-1.50155	0.172924	-1.21881	-0.431279	0.338511	-0.64531	-1.2657	-0.477073	-1.11886	-0.166577
BS_JFB984RG	Embryonal tumor	5.00395	-1.19957	-0.686453	0.778429	-0.0121729	-2.10718	-0.0970566	-1.27159	-0.151092	0.940195	-1.74281	-1.46373	-1.19496	-1.28243	0.146776
BS_DFWFBYSN	Embryonal tumor	5.56333	-0.810379	-1.01594	-0.0544078	-0.206147	-1.34865	-0.599014	-1.11605	0.113511	-0.141536	-1.27607	-1.21423	-0.478226	-1.52095	-0.416407
BS_HZRM07TW	Embryonal tumor	6.1471	-1.27781	0.168502	0.0859259	-0.664997	-1.54534	0.0133619	-1.17634	-0.130001	0.700589	-0.526419	-1.05296	0.74152	-2.56715	-0.0681044
BS_HD4EJYE3	Embryonal tumor	5.87824	-1.23621	-0.274053	0.120649	-0.752183	-1.65899	-0.153492	-1.35238	-0.168862	0.724266	-0.719581	-1.42391	-0.295127	-1.89484	-0.0568751
BS_9M5XJ10G	Embryonal tumor	5.47905	-0.70783	-1.12176	0.320405	0.450958	-1.49797	-0.328878	-0.952925	0.241535	-0.31454	-0.62218	-1.00549	-0.781646	-1.11517	0.245379
BS_ZXYDSBM9	Embryonal tumor	4.96737	-1.45647	-0.752321	0.529865	-0.805082	-1.94999	-0.382189	-1.57084	-0.485907	0.625258	-1.47576	-1.46877	-0.288394	-1.62481	-0.164336
BS_4W68NV3M	Embryonal tumor	5.8983	-1.25492	-0.586386	0.208622	-0.41385	-1.30242	0.309576	-1.13276	-0.0742075	-0.249606	0.270346	-1.17853	-0.0824483	-1.00574	0.531285
BS_Y8D1F5WW	Embryonal tumor	5.61742	-1.69464	-0.189722	0.0949396	-0.93537	-1.98958	0.00896893	-1.36051	-0.249192	0.797104	-1.18891	-1.35283	-0.624801	-0.883879	-0.360474
BS_5PJCHF6V	Embryonal tumor	5.94493	-1.31725	-1.07617	-0.0469061	-0.64838	-1.52302	-0.557199	-1.10078	0.179606	0.0457204	-1.1491	-1.22944	-0.616993	-1.30236	-0.16836
BS_61E80SD6	Embryonal tumor	5.84906	-0.0890912	-1.263	1.17832	0.360666	-0.687942	-0.231221	-0.985357	0.157875	-0.0594992	-0.527202	-1.16685	-0.310218	-2.18501	0.105464
BS_J8G4SH4Z	Embryonal tumor	5.43164	-1.16984	-1.09345	-0.210608	-0.804377	-1.90464	-0.441735	-1.49322	0.0225524	0.218187	-1.34386	-1.60607	-0.875761	-1.21082	-0.330201
BS_VPBMDMQX	Embryonal tumor	6.70566	-1.448	-0.625116	0.469691	-0.386786	-0.803013	-0.623251	-0.850902	-0.93484	-0.399133	0.261955	-0.833819	0.205162	-1.05639	0.409983
BS_VT6C6N6K	Embryonal tumor	6.56629	-1.32822	-1.47282	-0.977147	-0.87916	-1.07868	-0.339433	-1.26727	-1.34401	0.55839	-0.107543	-1.21067	-0.217247	0.0347577	0.283691
BS_RD4D5F9F	Embryonal tumor	6.4064	-0.859988	-1.36463	-0.417239	-0.436135	-0.467815	-0.70548	-1.17598	-1.57334	-0.229167	-0.0760296	-1.12556	-0.0230285	-1.1852	0.340529
BS_44A3ES23	Embryonal tumor	5.01488	-1.2034	-0.782352	-0.489674	-0.879118	-2.01935	-0.16873	-1.48461	-0.837741	0.748103	-0.199684	-1.50166	-1.77209	-1.15463	-0.000224603
BS_AM70R8RG	Embryonal tumor	5.2292	-2.15477	-1.21019	-0.354765	-0.863595	-2.34058	-0.751473	-1.76938	-1.9094	0.667826	-0.795177	-1.7034	-1.63225	-0.711898	-0.658141
BS_3V3KE3VT	Embryonal tumor	5.67482	-0.874128	-0.492869	0.034892	-1.19521	-1.5598	-0.0472324	-1.1508	-0.662968	0.122019	-1.2225	-1.15582	-1.59949	-0.703611	0.0347455
BS_AMZ70B6F	Embryonal tumor	5.90292	-1.29458	-1.2985	-0.919791	-0.888476	-1.87539	-0.990905	-1.44506	-1.24994	0.587622	0.0271231	-1.41085	-0.0268622	-1.13413	-0.161673
BS_GS1KR5PK	Embryonal tumor	5.09245	-0.0861168	-0.110924	0.785591	1.59646	-1.37324	0.261189	-0.470174	-0.46468	0.502202	-1.10423	-0.417723	-0.42986	-1.96042	-1.20312
BS_RSRPX3S8	Embryonal tumor	6.56175	-1.91642	-1.2908	-2.05277	-1.45181	-1.38905	-1.76905	-1.52039	-2.56598	0.897006	-0.83452	-1.37118	0.0932351	0.207252	-0.595347
BS_BA6AZWB3	Embryonal tumor	6.31634	0.177787	-1.47476	0.401725	0.182287	-0.572129	-0.879969	-0.651416	-0.671083	-1.20717	0.0345926	-0.54915	1.38245	-1.39883	0.0179037
BS_3BDAG9YN	Embryonal tumor	6.0403	-1.00442	0.354919	-1.01696	-0.846312	-0.65586	1.81372	-0.781123	1.39063	2.0523	-1.23455	-0.676821	-0.277125	2.5218	-1.3956
BS_V96WVE3Z	Embryonal tumor	4.95539	-2.01236	-0.413775	0.42744	1.54858	-2.19493	-0.720263	-1.29483	-1.16251	2.3079	-1.37331	-1.3379	-1.0458	-1.14071	-1.24582
BS_M15PW2N0	Embryonal tumor	6.01088	-1.25166	-1.91391	0.130479	-0.414288	-0.959845	-0.844425	-1.07921	-0.808933	-0.485715	-0.254816	-1.18446	0.819012	-1.68195	-0.457941
BS_TW8DQH8J	Embryonal tumor	6.95504	-1.52034	-2.24125	-1.86352	-0.974044	0.0433371	-1.36982	-1.26236	-1.95821	0.0899106	-0.677159	-1.26219	-0.218476	1.28452	0.0761324
BS_7C40TRCY	Embryonal tumor	7.10711	-1.05614	-1.38499	-0.632956	-0.693573	-1.09955	-0.95971	-1.18457	-1.20675	-0.0128184	0.0191078	-1.16439	0.113742	-0.585099	0.154457
BS_R6WNEEE4	Embryonal tumor	5.89063	-1.58135	-1.7783	-0.96379	-0.930912	-1.02713	-0.89497	-1.36134	-1.06592	-0.318658	0.0432751	-1.31338	-0.209813	0.294797	0.350577
BS_1QXEC43H	Embryonal tumor	6.13344	-1.23886	-0.941415	0.281956	-0.568546	-1.12839	-0.956628	-1.35279	-1.79051	-0.215224	0.0236358	-1.23175	0.434852	-0.10858	-0.107221
BS_W644VEVE	Embryonal tumor	5.5203	-2.21778	-1.06717	-0.928767	-1.23037	-2.00794	-1.10339	-1.5411	-2.81013	1.13854	-1.25184	-1.57579	-0.903961	0.181355	-0.790601
BS_RCC8BXVE	Embryonal tumor	5.91209	-1.07688	-0.849873	0.689323	0.182029	-1.31626	-0.678157	-1.36377	-0.833534	-0.192967	-0.642755	-1.43358	0.978523	-1.49744	-0.634155
BS_K81DR8XG	Embryonal tumor	5.30651	-1.09566	0.143367	-0.896301	0.170799	-1.64285	-0.768226	-0.545916	-0.809482	1.57157	0.861878	-0.407551	0.332392	0.629044	0.501699
BS_S6Q7NKA3	Embryonal tumor	6.42139	-1.71773	-1.54941	-0.887875	-0.376247	-1.57877	-1.39197	-1.26162	-1.91305	0.0183893	-0.548876	-1.10425	0.0423865	1.45023	-0.782196
BS_7XQRH69M	Embryonal tumor	6.02309	-1.30731	-1.45112	-0.693886	-0.837123	-1.30678	-0.811146	-1.35604	-0.961276	0.609771	0.011224	-1.36352	-0.123655	-1.20772	-0.215448
BS_BVSW4GTG	Embryonal tumor	6.03669	-1.0592	-1.21186	0.599541	-0.353892	-1.10643	-0.579305	-1.00784	-1.44091	0.130695	0.360472	-1.08961	-0.300468	-1.04511	0.652107
BS_3F5PR9GS	Embryonal tumor	5.43858	-1.79213	-1.90746	-0.994572	-0.87672	-2.25633	-0.769338	-1.80242	-1.75853	0.452173	-0.802505	-1.80221	-1.99501	-0.558001	-0.0532295
BS_BPWEFR89	Embryonal tumor	5.80919	-0.684923	-1.31418	0.193202	-0.273293	-1.05782	-0.82191	-1.08116	-0.7609	-0.455752	0.390675	-1.04305	0.18293	-0.441282	0.02008
BS_WH5HDE0A	Embryonal tumor	5.50489	-1.74283	-0.00815791	0.887207	-0.221598	-2.01517	-0.0337866	-0.988689	-0.0859446	1.38058	0.0272251	-0.953354	-0.403152	-0.750263	-0.988931
BS_S69QZAJR	Embryonal tumor	5.17162	-1.787	-0.510423	-0.476738	-0.0135919	-1.76037	-0.642204	-1.402	-1.0683	0.619272	-0.906411	-1.40697	0.887231	-0.615573	-0.707193
BS_J1AB8PMA	Embryonal tumor	7.88568	-0.59116	-0.744563	0.100328	-0.552134	0.210676	-0.249389	0.23788	-0.902614	0.692459	0.414168	0.281464	0.587174	-1.43292	0.309058
BS_81SP2HX4	Embryonal tumor	5.76297	-1.6623	-0.729454	-0.607364	-1.29352	-1.85659	-1.00641	-1.56197	-2.77293	1.74505	-0.351375	-1.60622	-0.512605	-0.0590152	-0.636649
BS_FCAKKZ20	Embryonal tumor	6.21081	-1.0611	-1.10979	-0.165654	-0.737113	-1.06793	-0.560508	-1.11859	-1.15727	0.33918	-1.05077	-1.11289	-0.0758612	-0.406372	-0.268073
BS_M84H3KXA	Embryonal tumor	5.37282	-1.72954	-0.790595	-0.60045	-0.185501	-1.87072	0.2511	-1.3468	-0.800635	0.484104	-0.928096	-1.47141	-0.781617	0.888429	0.29751
BS_JZRM1S3T	Embryonal tumor	5.68157	-1.7784	-0.199498	-0.40488	-0.51114	-1.77625	0.0490568	-1.41111	-1.52235	0.194284	-0.633382	-1.41872	-0.592617	0.101231	-0.246229
BS_YETBN0RQ	Embryonal tumor	4.86924	-2.58785	-1.11742	-1.10797	-0.876709	-2.33372	-0.220675	-1.86775	-1.77659	0.361077	-1.48819	-2.06807	-0.751298	0.671396	-0.112508
BS_77317DY4	Embryonal tumor	6.28676	-2.06752	-0.78128	-0.919721	-0.740074	-1.48295	-0.107076	-1.38867	-0.224375	-0.375502	-0.35065	-1.30345	-0.792479	0.326348	0.456576
BS_JTMXAMB7	Embryonal tumor	5.25862	-1.28016	-0.393806	-0.175074	-0.233759	-1.68733	0.0956988	-1.4127	-0.618683	0.42492	-1.00127	-1.41233	-0.423393	-0.507388	-0.325249
BS_HB03GSHF	Embryonal tumor	5.28703	-1.48534	-1.22358	-0.990594	-0.621736	-1.81323	-0.885049	-1.71004	-1.20767	0.694054	-0.982808	-1.7437	0.0666202	-0.384755	0.402461
BS_2Z1MKS84	Embryonal tumor	6.64778	-1.48169	-0.384884	-0.498659	-0.514597	-1.03079	-0.32418	-1.29281	-0.427626	0.436969	-0.150332	-1.27855	0.540112	0.0789046	0.569909
BS_K3ER45RV	Embryonal tumor	4.68191	-2.87871	-0.76115	-0.841713	0.206753	-2.38923	-1.16741	-1.65951	-1.449	0.397974	-0.703495	-1.71189	-0.459957	1.68064	-0.398841
BS_5VQP0E6K	Embryonal tumor	5.53858	-1.76263	-1.23652	-0.494482	-0.13545	-1.97815	-0.579397	-1.49806	-1.23352	-0.0124073	-0.870067	-1.59024	-1.2889	-0.0823996	0.321375
BS_4D9DD103	Embryonal tumor	4.79893	-3.06427	-0.341881	-1.29603	-0.402078	-2.04585	-0.283223	-1.74309	-1.5748	-0.143639	-0.599441	-1.79321	-0.166016	1.30383	-0.244728
BS_G1Y281HX	Embryonal tumor	7.85655	0.0124745	2.73168	-0.35425	-0.410009	0.873269	1.62087	2.50007	-0.86788	0.913458	2.45751	2.20127	1.71536	-0.0844777	0.376979
BS_TD1ZEQ7R	Embryonal tumor	7.24134	0.0601053	0.692672	-0.245551	0.355475	0.417016	0.224344	0.0982359	-0.0647702	-0.53991	1.16448	0.00998506	1.52225	-1.00966	-0.729592
BS_0BXY0F9N	Ependymal tumor	6.06957	0.365236	-1.01273	-0.169374	-0.819889	-0.207666	-2.20917	-0.652908	-0.319465	-0.664687	0.123737	-0.596641	0.274539	0.061686	1.20156
BS_WFD0GE5X	Ependymal tumor	6.15307	0.806541	-1.0495	0.537146	0.984704	0.236727	-1.31114	0.431386	-0.0702408	-0.671606	0.317188	0.739508	0.445822	-0.371473	1.50762
BS_4FZS7TX4	Ependymal tumor	6.10848	0.0924091	-1.63383	-0.830911	-0.0720985	-0.355012	-2.09688	-0.504697	-0.127604	-1.24015	-0.115739	-0.39701	0.182397	-0.680825	0.980656
BS_N8J1DP02	Ependymal tumor	5.16885	0.400883	-2.44458	-1.76377	-0.649895	-0.790709	-2.51352	-1.1515	-1.72964	-1.43134	-2.02782	-1.17923	0.974664	0.346469	-0.00111793
BS_S0175QKX	Ependymal tumor	5.04066	0.341944	-0.633451	0.121929	0.625503	-0.898023	-0.88075	-0.131623	-0.20122	-0.0321597	0.144832	-0.0577634	-0.261821	0.502146	1.7087
BS_53M8PP88	Ependymal tumor	4.93296	-1.02021	-1.74465	-1.01718	-0.691905	-0.775275	-1.73899	-1.36237	-0.159462	-1.05976	-0.410173	-1.36827	-0.331109	1.13963	1.62633
BS_E4F1D721	Ependymal tumor	6.09869	-0.469138	0.423812	-0.128952	-0.358664	-0.439143	0.137856	1.47766	0.701012	-1.21997	1.41165	1.15773	1.61812	0.517522	0.588039
BS_TXY8QYWA	Ependymal tumor	6.16526	0.146083	-0.417386	0.367876	0.68855	-0.165274	-1.30109	0.373888	-0.66146	-0.837864	0.675622	0.573697	0.84625	-0.317837	0.98094
BS_X67GTEM6	Ependymal tumor	7.07357	-0.171051	-0.108738	0.178796	1.57056	0.296783	-0.842142	1.73863	0.250858	-0.561993	1.01949	1.90037	0.651472	-0.147567	1.72084
BS_4T0HPZDC	Ependymal tumor	7.53185	-0.124277	1.85963	0.5856	3.13531	0.604802	0.906997	4.17063	-0.56042	0.53696	1.33783	4.23517	1.07114	0.785417	1.39914
BS_196BBNEJ	Ependymal tumor	5.67484	0.252663	0.438608	0.825873	2.02038	-0.509775	-0.638512	1.23314	-0.348533	0.095663	0.906583	1.3369	-0.0868974	-0.0718371	1.37379
BS_BJDNWMJH	Ependymal tumor	5.22606	-1.00655	-1.36263	0.13398	0.452257	-0.573081	-1.51231	-0.601218	-0.072856	-1.11927	0.215137	-0.630365	0.463014	1.78657	0.409415
BS_VJ2S5DVS	Ependymal tumor	5.50948	-0.168081	-1.63426	-1.11235	0.011065	-0.268215	-0.537171	-0.928783	1.0599	-0.788889	-0.781197	-1.00284	-2.36845	-0.00734029	0.562291
BS_3X9WMZGJ	Ependymal tumor	7.02002	0.0701594	-0.813915	0.231072	-0.305922	0.0170965	-1.75738	-0.260576	-0.457075	-0.822815	-0.321699	-0.316948	0.532432	0.201504	1.28348
BS_TCGEZJ5F	Ependymal tumor	6.50999	-0.465518	-0.919273	0.181775	-0.526097	-0.169006	-1.47594	-0.259089	-0.624855	-0.86646	0.190281	-0.267709	1.07611	-0.901701	-0.372676
BS_NH7K4CD9	Ependymal tumor	6.55618	0.397906	-0.0852035	0.742637	1.4899	0.284482	-0.613761	0.758268	0.608414	-0.211294	0.820805	0.716423	-0.247507	-0.919747	1.45182
BS_8ZP3CBQA	Ependymal tumor	6.32784	0.0181533	0.0407166	-0.140854	2.31545	0.168266	-0.549922	0.549996	0.580851	-0.639958	1.0153	0.79742	0.615358	0.413457	1.43665
BS_TNRHHYNC	Ependymal tumor	5.50332	-1.42895	-1.22501	-1.11761	-0.797617	-0.155801	-1.58722	-0.463525	-0.594682	-1.78287	-0.868355	-0.415836	0.566511	1.31155	0.44288
BS_SAA624A4	Ependymal tumor	5.35164	-0.427882	-1.89835	-2.10378	-0.845612	-0.719524	-2.74575	-0.727673	-0.533548	-1.80822	-1.57975	-0.834681	0.51835	-0.233246	0.485461
BS_TBWYAFSM	Ependymal tumor	4.6623	1.231	-1.69664	-0.403315	0.187937	-1.26538	-1.54254	-0.977192	-0.439955	-0.592169	-0.4981	-0.982474	-0.936898	1.63774	-0.243069
BS_34201DKZ	Ependymal tumor	5.73017	0.149754	-0.981232	0.124301	-0.182023	-0.73793	-1.95891	-0.178522	-0.33837	-1.41077	0.0323524	-0.300986	0.677683	-0.588157	0.726764
BS_RGPSEMHC	Ependymal tumor	8.12209	0.463904	-0.645566	-0.464974	-0.148472	1.73945	-0.753347	1.41106	1.28975	-0.395047	0.35693	1.45635	0.964014	-0.268084	1.34295
BS_RHD7XPNP	Ependymal tumor	6.15415	0.0693693	0.322705	-0.0118856	2.23992	-0.110685	-0.853652	1.6696	0.284647	-0.53904	0.673809	1.72183	0.382854	-0.284494	1.71695
BS_M1T1K5WV	Ependymal tumor	6.75873	-0.780558	-1.17021	-0.252336	0.269998	1.39916	-1.8415	-0.168936	-0.480538	-0.723758	-0.173815	-0.292882	0.254071	-0.557434	1.99527
BS_6H1C1ME9	Ependymal tumor	6.12545	-0.413493	0.995063	0.894731	3.60024	0.0797545	0.19162	2.50536	0.0800594	1.01303	0.795545	2.66132	0.357714	0.524196	1.02547
BS_PRAEF32W	Ependymal tumor	7.16752	0.838938	0.136516	0.992566	1.17497	0.987395	-0.0931836	1.8005	0.577068	0.159837	0.743654	1.85045	0.240924	-0.65658	1.64931
BS_SDCNP7MW	Ependymal tumor	5.42881	-0.251971	-2.28528	-1.33533	-0.500281	-0.1409	-1.93444	-0.972635	-0.132684	-1.41357	-0.411656	-1.07566	0.237533	-0.249672	2.44883
BS_HZ707C55	Ependymal tumor	5.74082	-0.208055	-0.144706	-0.550961	2.76454	-0.144984	-0.530797	0.332416	0.878147	-0.937288	0.511544	0.523875	0.0766908	-0.0136123	1.36706
BS_7BTZQKYY	Ependymal tumor	6.66076	0.830343	-1.74022	-0.0251749	-0.414147	-0.0471255	-1.87363	-0.423274	0.634855	-1.53248	-0.318577	-0.705468	0.4629	-0.668256	1.1994
BS_7B89YR6K	Ependymal tumor	5.57742	-0.0940563	-1.22221	0.374639	0.351928	-0.814287	-0.815978	-0.280299	-0.572543	-0.0903205	-0.5127	-0.419456	1.45559	-1.20432	-0.622777
BS_JHGW42S6	Ependymal tumor	8.51432	0.595461	0.334437	0.627135	1.82437	1.97528	-0.312216	0.866757	0.812942	0.0542221	1.03134	1.01261	1.10757	-0.82842	2.03958
BS_EMYET8F4	Ependymal tumor	6.20133	0.740513	-1.16004	-0.00737291	-0.31855	0.953421	-1.54368	-0.814979	-0.412816	-0.482388	0.086888	-0.768051	-0.749983	-0.644294	1.33832
BS_Q5WZYWCT	Ependymal tumor	5.39014	0.0688077	-0.71701	-0.308735	-0.127315	-0.291278	-1.45082	0.822097	0.511968	-1.38605	-0.128582	0.600669	-0.0126164	0.402833	1.57462
BS_3F4FQJMR	Ependymal tumor	6.46219	1.04084	-2.73604	-0.458656	0.0111234	0.362001	-2.1911	-0.74215	1.34847	-2.04214	-0.539441	-0.877502	0.579646	-0.610553	1.43948
BS_67Z63A2K	Ependymal tumor	5.63483	0.738835	-1.58079	0.358588	-0.465509	-0.207674	-2.00561	-1.00702	0.00294328	-0.738776	-0.0469249	-0.968477	-0.323606	-0.96763	1.39716
BS_HC44ZA0V	Ependymal tumor	6.17124	0.683835	-2.34095	-0.534013	-0.130784	0.0904448	-2.50578	-0.418894	1.24796	-1.83979	-0.426259	-0.673062	0.491919	-0.285977	1.6171
BS_GV3NZ9QD	Ependymal tumor	5.66724	0.938421	-0.658919	0.646994	1.2844	-0.340812	-1.16151	-0.28737	-0.414605	-0.286867	0.685063	-0.250811	-0.0942307	-0.507326	0.905271
BS_1J2WQ08M	Ependymal tumor	7.60664	-0.319163	0.698729	-0.247284	0.79431	0.0191016	0.57561	1.57982	0.429728	0.328624	2.48393	1.80905	0.791712	0.77123	2.21671
BS_MA2T7ET1	Ependymal tumor	6.08409	0.261255	-0.627099	0.0941477	0.688608	-0.14722	-0.889453	0.0346239	1.06236	-1.32061	0.406906	-0.0384039	-0.105951	1.75202	0.0301019
BS_AGTPCRR4	Ependymal tumor	6.94555	0.186309	-0.0285777	-0.00644272	2.44112	0.89649	-0.760301	1.94837	0.195227	-0.540295	0.299424	1.93344	0.135628	0.190326	0.365614
BS_WGK8ZMVA	Ependymal tumor	6.29825	0.303032	0.393065	2.18563	0.720126	-0.253218	0.111189	-0.482331	-0.45118	0.136635	0.727719	-0.442215	-1.29366	-0.606333	0.118036
BS_WRHDP7WF	Ependymal tumor	6.93084	0.079363	0.854477	0.558143	2.11981	0.556541	0.18764	4.30057	-0.59867	0.650961	1.12662	4.11293	0.76026	0.3491	1.44714
BS_C80S5N37	Ependymal tumor	5.76331	1.18588	-1.36843	0.852898	-0.145818	-0.0490686	-1.5938	-0.540798	0.328233	-0.556897	0.161803	-0.445618	0.134819	-0.382623	1.92218
BS_XQYHPBFS	Ependymal tumor	6.42234	0.217359	-0.0127684	0.382353	3.24815	-0.0360991	0.370686	2.20952	-0.0902291	-0.0399089	0.486323	2.46633	0.628707	0.118399	1.4993
BS_0QYS36NR	Ependymal tumor	7.87257	0.387326	2.75404	0.757261	0.800032	0.559189	1.37309	3.14995	-0.260388	0.427059	2.07254	3.31977	1.23633	-0.226005	1.60427
BS_4SCWT0FX	Ependymal tumor	5.87119	0.207971	-0.456613	-0.038765	1.92947	-0.322897	-0.317648	-0.165483	-0.287548	0.347021	0.607525	0.0665171	0.158479	-0.818313	1.59219
BS_99B1XRZQ	Ependymal tumor	5.64586	-0.0156545	-1.00398	-0.181543	2.40758	-0.594508	-1.02825	-0.688785	-0.799755	-0.158245	-0.0628514	-0.565652	-0.688292	1.23222	0.893379
BS_PJPGVD62	Ependymal tumor	7.13444	-0.950088	1.72588	0.0192156	3.44159	0.937687	0.285177	4.09512	-0.95351	1.14336	0.790208	3.8761	1.57007	0.811665	1.71243
BS_74G5K7JF	Ependymal tumor	6.18616	-0.373586	-1.08485	0.682856	1.07289	0.323578	0.0597471	0.844944	2.04281	-1.42877	0.728519	0.825078	-0.885827	2.87024	0.0944789
BS_EVCAC3NH	Ependymal tumor	5.84777	-0.0970426	-0.713777	0.175354	1.4839	-0.423166	0.147213	-0.315953	0.0908644	-0.177651	0.249618	-0.227436	-0.676649	-0.795055	0.737952
BS_T4P3J13C	Ependymal tumor	5.5731	0.478195	-0.713303	-0.0173168	-0.220104	-0.705075	-1.21103	-0.481366	-0.590716	0.171241	-0.0814202	-0.447506	-0.609078	-0.574585	1.21739
BS_RCFQ31XF	Ependymal tumor	5.60962	1.40629	-1.06638	0.802253	0.105765	-0.258844	-1.17994	-0.0328221	0.0534859	-0.525277	0.265392	-0.0602106	0.229714	-0.867294	1.04202
BS_KXMYBQ6N	Ependymal tumor	7.62829	-0.532986	2.04887	0.93156	0.0174077	0.378311	0.976991	1.78135	0.336071	-0.0706741	1.94535	1.56524	1.50277	0.7125	0.805486
BS_PSW27ZTE	Ependymal tumor	6.1914	1.08473	-0.833106	0.373665	0.736793	-0.277442	-0.742978	1.39666	0.293938	-0.383161	0.693391	1.55433	0.172205	-1.166	1.83899
BS_MKP2Y41Z	Ependymal tumor	5.97201	1.03376	-0.311159	0.824943	-0.0217584	-0.352088	-1.10675	-0.566182	-0.204457	-0.789464	0.726199	-0.512815	0.213772	-0.281913	1.27024
BS_P78SMRBS	Ependymal tumor	5.5991	-0.143962	-0.160189	-0.513265	0.445102	-0.232816	-0.910386	0.419508	0.459867	-1.22492	0.249924	0.380736	0.930883	0.704032	1.268
BS_YE1MAQYJ	Ependymal tumor	5.69074	0.461839	-0.312507	0.615097	2.27347	-0.76351	-1.12956	-0.0889494	-0.257164	-0.142613	0.516575	0.044706	0.268464	-0.33698	1.45441
BS_KDSTG5YY	Ependymal tumor	5.18767	0.188165	-0.861232	0.164528	1.07408	-1.285	-0.512366	-0.59441	-0.545726	0.834933	0.225999	-0.421359	-0.209782	0.603328	1.38942
BS_8RHPJ740	Ependymal tumor	5.92872	-0.543506	1.71928	0.419585	3.6996	-0.224544	0.711793	2.00274	0.238904	0.449965	1.12108	2.21996	0.39233	0.802893	0.0069209
BS_QXKRN6CR	Ependymal tumor	5.36396	-0.678845	-1.86146	-1.68173	-0.502433	0.129234	-1.3087	-0.636281	2.28682	-1.09586	-0.268726	-0.790835	-1.03434	0.292665	1.60458
BS_CZ3NA7KV	Ependymal tumor	6.91753	-0.0609684	-1.18252	-0.867639	1.1283	1.34498	-0.541028	0.254398	2.02748	-1.26231	-0.578098	0.403592	0.153582	1.26537	0.825553
BS_4NWHYH53	Ependymal tumor	7.35986	-0.0700952	-1.76264	-1.31294	-0.316997	1.07644	-0.826425	0.47851	1.36682	-1.7466	0.305095	0.215441	0.837553	0.496583	2.07795
BS_FW5ECXXK	Ependymal tumor	6.51733	1.02592	0.13722	1.73546	2.60433	-0.156022	0.474129	0.409781	0.87208	-1.02799	1.09007	0.127532	1.2026	-0.268369	1.05349
BS_G23JJAZY	Ependymal tumor	5.49515	-0.0618413	-0.74282	-2.03229	0.948341	-0.903829	-0.283532	0.00775627	1.42141	-0.414676	0.388768	-0.0522392	-2.24077	1.53276	1.3593
BS_07ANYSYQ	Ependymal tumor	6.25215	0.542958	-0.502044	0.621293	0.0292799	1.85011	-0.392219	-0.21208	1.42607	-1.04041	0.75527	-0.155162	1.2771	0.57554	0.523002
BS_N5DVEJXT	Ependymal tumor	6.08956	-0.650951	-0.835553	-1.36486	-0.244471	0.25303	-1.05331	-0.699492	0.183962	-1.04406	0.699665	-0.625947	-0.800643	0.808841	0.618413
BS_VAAHBH60	Ependymal tumor	5.6458	-0.976896	-1.05055	-1.36512	-1.03534	-1.27937	-0.879306	-0.884982	-0.26183	-0.445727	-0.0294948	-0.968016	-2.03537	1.73137	1.84605
BS_0XEG6SNV	Ependymal tumor	6.17492	0.0878577	0.0840283	-0.777218	0.370013	0.245371	0.243184	0.986986	1.61416	-1.28928	1.04405	0.846432	1.42488	0.861809	1.33925
BS_G63HYD6N	Ependymal tumor	6.05553	-1.47716	-1.63682	-1.36459	-0.622157	-0.0427259	-1.6409	-0.480513	-0.0143074	-1.14616	0.72775	-0.663699	-0.4064	0.963117	0.919005
BS_KBT7MQ6H	Ependymal tumor	6.1189	-0.557214	-0.162806	-0.528616	2.73102	-0.11664	0.454539	1.83498	0.212065	-0.605987	1.39883	1.66562	0.220917	1.00554	1.59976
BS_C05FKR8X	Ependymal tumor	5.68535	-1.03627	0.499546	-1.5008	0.368751	-0.879533	-0.0410772	-0.127457	0.302849	-0.453789	0.510903	0.105301	-1.61863	1.52302	0.205807
BS_MT15SGJN	Ependymal tumor	7.71029	-0.511149	-1.44095	-1.2525	-0.778119	0.67126	-0.928146	0.127241	0.631253	-0.403044	-0.0101627	-0.12058	0.0783251	0.210409	0.937222
BS_T1DVKKJB	Ependymal tumor	6.72386	-0.919703	0.345793	-1.00624	2.69458	0.00626775	0.0546452	2.18841	-0.16418	-1.26607	0.781406	2.27813	-0.348979	0.807175	1.30802
BS_CXVJK2FY	Ependymal tumor	5.86051	-0.56332	0.146165	-0.821521	0.564041	0.0470368	0.350128	0.335717	0.530203	-0.631026	0.364067	0.278414	-0.629073	1.60147	1.48294
BS_NGHK9RZP	Ependymal tumor	7.57185	-0.209888	0.0329922	-0.179862	1.28065	2.43577	0.0360887	1.97141	1.5262	-1.4149	1.00346	1.96533	-0.72491	1.20937	1.27552
BS_NB42PWZN	Ependymal tumor	5.50593	-0.61513	-1.04221	-0.778796	0.896733	-0.770511	-1.09585	-0.212866	-0.0800813	-0.970918	0.552305	-0.307647	-1.74766	0.924448	2.06983
BS_TZ5D0A7R	Ependymal tumor	5.3969	-0.88465	-0.980474	-0.747356	0.0872107	-1.10876	-0.473755	-0.923946	-0.615002	0.728286	1.40314	-0.818752	-1.3725	3.04569	-0.142844
BS_6MZ7FRZH	Ependymal tumor	7.70188	0.330683	-1.08795	-0.984639	-0.71548	2.14792	-0.68759	-0.44196	1.42213	-1.46592	0.0672186	-0.425669	0.135474	0.513385	0.501621
BS_W80TJC27	Ependymal tumor	7.52447	0.106693	-1.17113	-1.82875	0.487812	2.55734	-0.219004	0.446661	2.44231	-1.12204	-0.899349	0.440425	-0.0232529	1.87505	0.155453
BS_0WQJP6ZG	Ependymal tumor	7.64874	1.34577	0.42959	0.824913	1.19199	0.87983	0.866975	1.35049	1.3098	-0.33957	1.94319	1.37049	-0.476114	-0.392275	1.59858
BS_Z7890YNR	Ependymal tumor	4.93522	-0.527573	-0.886777	-0.842063	0.777405	-0.972405	-0.655731	-0.524645	-0.528626	-0.157995	1.58298	-0.459435	-1.70715	1.90963	2.20148
BS_7G42J2SK	Ependymal tumor	6.41707	0.0303084	-1.63376	-1.26126	0.385422	0.269628	-0.884777	0.0301396	2.33361	-0.639029	0.347589	-0.120228	-0.708631	0.874725	0.344775
BS_CZ3ER8DY	Ependymal tumor	7.10265	0.0856842	-1.13667	-0.996379	1.85705	2.56756	-0.259551	0.44449	1.94193	-1.35193	0.0435651	0.362763	0.508749	0.746937	0.459879
BS_FTKPQ5FZ	Ependymal tumor	6.52246	-0.529287	-1.02346	-0.80468	-0.32069	0.4043	-0.499555	-0.466959	1.11097	-0.110267	0.27559	-0.480334	-1.34347	0.206439	1.38733
BS_H4NXBD2D	Ependymal tumor	5.98589	-0.2374	-0.695978	-1.07802	2.00233	1.22807	0.408751	0.0269357	2.10376	-0.467074	-0.390301	0.032339	0.364517	1.10291	0.777762
BS_EK5PCKY0	Ependymal tumor	6.3383	-0.236476	-2.12144	-1.60025	-0.318202	1.82673	-1.00899	-0.404714	1.40302	-1.59551	-0.222424	-0.355931	1.01923	1.22601	1.45233
BS_XF0ZX2B3	Ependymal tumor	8.20489	1.10154	-0.148713	-0.0283424	0.709373	2.05449	0.425269	1.53831	1.85641	-0.946853	0.620746	1.44767	0.989496	0.408524	0.889114
BS_QSTAVWGE	Ependymal tumor	5.96662	-1.30534	-0.547331	-0.672097	1.44276	-0.163679	-1.17647	-0.0106046	0.0529616	-1.02482	0.228049	-0.0681354	0.685514	1.10304	0.00261954
BS_J70GK8SM	Ependymal tumor	9.56982	1.24185	0.260882	0.404247	-0.183104	1.52557	0.862672	0.923897	0.498334	-0.909644	2.63839	0.895957	1.25081	-0.428892	1.01879
BS_WYERXS4G	Ependymal tumor	6.86348	-0.273599	-2.09316	-0.103937	1.08632	0.313287	-1.32205	0.393145	1.97371	-2.00308	0.453252	0.437721	-0.631626	-0.365804	2.36871
BS_V4W81SFC	Ependymal tumor	5.65351	-0.59201	0.276717	-0.195899	0.79014	-0.140428	0.234274	0.774819	-0.498402	-0.324659	1.50142	0.84722	-0.95372	1.64933	1.94201
BS_QP6MSKRE	Ependymal tumor	5.9194	-0.82639	1.1468	0.277488	1.10569	-0.885252	0.571199	1.31409	0.392941	0.598891	1.87481	1.60751	0.0273381	1.32879	1.72543
BS_1D6PZNKN	HGG	5.92926	0.0250138	1.54921	0.932168	3.16047	0.25829	1.71876	0.353389	-1.31105	1.8671	0.322386	0.573384	-1.05074	0.330102	-0.975625
BS_30VC3R2Q	HGG	6.28861	0.586508	0.578078	0.959384	2.45168	-0.101142	1.18428	0.758735	1.38414	0.224579	0.688376	0.949468	-0.53017	-0.578389	-0.683566
BS_6DCSD5Y6	HGG	5.86708	0.213553	-0.322301	1.53374	2.37304	0.488929	0.41011	0.588726	-0.158598	0.0839669	1.09053	0.718498	0.733251	0.843224	-0.0353696
BS_7GJT4A6A	HGG	6.05958	0.266702	-1.0763	0.364667	2.91133	0.172495	-0.453175	0.573609	-0.582738	0.920546	0.354527	0.737714	0.420605	-1.36549	-0.0382817
BS_9CA93S6D	HGG	5.69748	0.615143	-1.38417	0.721859	0.290166	-0.377118	-0.752875	-0.272221	0.325324	0.306658	0.488576	-0.245511	0.254921	-1.14877	-0.173597
BS_B1C6GZ84	HGG	6.2082	0.718139	0.13406	1.10215	0.405674	0.876945	0.667053	-0.269578	-1.05079	1.10144	0.454826	-0.148777	-1.05858	-0.282678	0.133846
BS_MKM0EEN1	HGG	6.13662	0.105849	0.173751	1.26293	3.29461	-0.230598	0.477384	0.642167	-0.855367	1.60538	0.63178	0.901947	0.615141	-0.456793	-1.29963
BS_PZVHMSYN	HGG	6.30352	0.0240535	0.125876	0.670844	2.87632	-0.0955853	0.0141624	0.976882	0.242554	0.55749	-0.106335	0.945508	1.12044	-1.35949	-0.549911
BS_W4DB5RP1	HGG	6.27151	0.388962	-0.609898	1.38823	1.49301	0.551271	0.213268	0.276563	-0.031582	-0.513787	0.905069	0.361911	-0.0435322	-0.42255	-0.166153
BS_C83TK159	HGG	6.1327	-0.180251	-0.299666	0.655099	-0.794238	-0.488908	-0.867673	0.293858	-0.94492	0.214109	-0.692303	0.0992335	0.392596	0.15457	-1.26451
BS_MDBT7S5Z	HGG	6.25276	0.963399	-0.407824	1.49202	0.420147	-1.08939	-0.724827	-0.688815	-0.667945	-0.0201858	0.466518	-0.500073	-1.16822	-1.54727	-0.146571
BS_GW0GKWMS	HGG	6.43681	1.42084	0.600729	1.00565	0.037627	-0.245992	0.746621	-0.388257	1.12018	-0.736662	0.0325032	-0.329787	-0.43988	-0.322113	-0.884338
BS_WH8G4VFB	HGG	4.98361	0.918378	0.611227	2.7856	3.51675	-0.775642	1.31843	0.548688	0.273342	0.94588	0.941243	0.70559	0.529805	0.0175805	0.300485
BS_MB7WN0ZB	HGG	7.74024	0.734732	0.330287	0.670151	1.26477	0.0782624	1.24721	0.820827	0.49423	0.20079	0.28408	0.983129	-0.378839	-2.04375	-0.101996
BS_XGDPK33A	HGG	6.51089	0.807373	-1.01702	0.350036	-0.944603	0.684871	-0.931714	0.0024795	-0.301733	-0.742475	-0.864378	-0.1507	0.0734606	0.136835	-0.49974
BS_ZF6BSFNF	HGG	5.68321	-1.30698	-1.01672	-1.71023	-2.08152	-0.314099	-2.07209	-1.18257	-2.03633	0.728452	-2.10647	-1.0902	0.0650492	0.397489	-1.8814
BS_NEVYM2FP	HGG	6.00094	-0.214486	-0.473461	0.441613	-0.60787	-0.564363	-1.10625	-0.0281302	-0.406942	-0.208409	-0.870792	-0.142446	0.941713	-0.297919	-0.971625
BS_TM9MH0RP	HGG	6.38236	0.130317	-0.239339	-0.302316	-0.370042	0.138975	-0.756087	0.0776279	-0.846842	0.730159	0.0942926	0.228464	0.41425	-0.822303	-0.494893
BS_NGSG2KB6	HGG	6.90946	-1.79433	0.0193308	-1.43072	-2.20133	0.321596	-1.55956	0.164279	-2.30117	1.48121	-1.95252	-0.0641517	0.5852	0.215749	-1.60281
BS_5VPM0F36	HGG	7.71964	-0.55011	1.46973	0.562181	-0.804308	1.02223	0.523457	2.03918	-0.100439	-0.0983044	-1.15704	1.7735	0.949021	0.691614	-1.43889
BS_JB43XBCQ	HGG	7.29233	-1.6264	-0.0746153	-1.61009	-1.93216	0.563468	-1.17395	0.568787	-1.76427	0.46394	-2.02508	0.346472	1.3542	-0.233073	-1.11597
BS_EZ3147MX	HGG	7.31034	-0.367215	-0.966191	0.28226	-0.819222	2.06892	-0.763223	-0.41127	-0.626162	0.113377	-0.586584	-0.389823	-0.811507	-0.334077	-0.666902
BS_49CJNZ06	HGG	5.46018	-0.783087	0.905946	-0.203664	3.60915	-0.76825	0.540056	0.458498	-0.674404	1.15364	0.103698	0.718402	0.649767	1.80724	-1.01698
BS_6M2053M0	HGG	6.4397	-1.39072	-0.316803	-0.900587	-1.70907	0.932471	-1.40462	-0.456711	-1.77228	0.461437	-1.6375	-0.514295	0.0573804	0.689532	-1.80468
BS_GWSJ4Z9H	HGG	7.4321	-0.2817	0.189894	0.51468	-0.778735	1.42887	-0.433705	0.877611	-0.918072	-0.598006	-0.666031	0.642475	0.447274	-0.26443	-0.743302
BS_YDEVMD24	HGG	5.5709	-0.547156	-1.0461	-0.291122	-0.98301	-0.767754	-1.76483	-0.239013	-0.771757	-0.546287	-1.07167	-0.317892	0.719229	-0.481343	-1.15227
BS_0ZA67BBC	HGG	5.388	-0.446739	-1.12015	-0.363209	-1.26862	-0.529186	-1.72103	-0.356614	-1.42782	-0.602145	-0.971899	-0.486911	-0.155074	0.0527116	-1.72471
BS_Z3RCA1T9	HGG	7.57238	0.4318	-0.419178	0.608912	-0.963729	1.41478	-0.587764	0.10513	-0.321777	0.485817	-0.793272	0.0280582	-0.228397	-0.455785	-1.14021
BS_R9B92M75	HGG	6.2051	-0.273596	-0.29189	0.381466	-0.452296	-0.574452	-0.899358	0.529784	-0.942205	0.135201	-1.19295	0.24747	0.679199	-0.619588	-1.42532
BS_8ZY4GST0	HGG	5.47873	-0.104428	-1.41162	0.208485	-0.375239	-0.655574	-1.48072	-0.33694	-0.424452	-0.68147	-1.03469	-0.580337	0.246075	-0.697054	-1.16229
BS_RX1YTZ7F	HGG	6.17181	-0.0880632	0.562462	0.630498	0.977195	-0.288782	-0.0221413	-0.16222	-0.636725	-0.289813	0.267171	0.0859499	0.418815	0.245309	-0.854408
BS_DRY58DTF	HGG	5.91884	-2.04492	1.04739	-0.768621	1.92365	0.93432	1.11518	0.530778	-1.34568	3.22797	1.59966	0.355632	-1.82682	3.07933	0.280853
BS_VF5XWFXD	HGG	6.90151	0.469952	0.803855	1.76688	-0.000211914	0.517759	0.351419	0.0518346	-0.0247457	-0.422331	0.0498675	0.0362264	-0.0599262	-0.049636	-0.968419
BS_S5P8VTN5	HGG	7.22178	1.107	1.21827	1.54612	0.294074	0.189023	1.17516	0.81133	0.906089	0.590573	0.176496	0.830856	-0.312379	-0.945526	-0.617809
BS_21ET39G7	HGG	7.99298	-0.26877	0.730836	-0.0133925	-0.696056	2.05745	-0.436132	1.57079	0.0376649	0.190511	-1.03821	1.28002	1.23112	-0.151235	-1.25088
BS_G3NN392N	HGG	4.75832	-5.05596	-0.816134	-4.90966	-4.60388	-0.874342	-3.67144	-1.87639	-4.23429	4.56715	-4.02975	-1.85623	-0.624357	1.3195	-3.21139
BS_4QW2S1Q8	HGG	8.02114	0.442346	2.0835	-0.381507	-0.792526	2.22436	2.12643	0.486146	-0.418513	1.50296	0.894764	0.294184	-0.950448	-0.212862	-0.302524
BS_XZM79E42	HGG	6.56779	-2.21246	1.01675	-1.43994	-0.214731	-0.883515	-0.407227	0.181382	-1.70876	1.11151	-1.19935	0.306081	1.00413	1.66825	-1.29641
BS_BMMY0H73	HGG	6.56351	-0.680585	0.624788	0.441062	-0.220855	0.244045	0.0767503	0.10678	-0.363066	0.486503	0.782857	0.175716	0.305239	0.216428	-1.09273
BS_A7Q8G0Y1	HGG	7.08762	1.05491	-0.444776	1.20416	0.133073	0.0324569	-0.221024	0.616594	0.14976	-0.0534682	0.348078	0.726799	0.210909	-0.688133	0.219275
BS_NR3P3GN2	HGG	7.44291	1.2571	0.63267	1.75152	-0.146255	0.530748	0.925318	0.775373	-0.320352	1.0448	2.61058	0.901807	-0.106735	-0.620215	0.910855
BS_QNNX91SM	HGG	5.98997	-0.660127	-0.128938	0.503568	-1.40878	0.758763	-0.963947	-0.610815	-1.47033	0.659986	-1.49141	-0.654373	-0.576158	0.347223	-1.12508
BS_97M1E2DW	HGG	6.23303	0.278014	0.159921	1.34928	2.1604	0.214051	0.391681	-0.127724	0.514657	0.777131	0.332185	0.0664408	-0.218406	-1.30252	-0.692984
BS_XG0DBWVT	HGG	6.22787	0.440451	0.295744	0.483703	2.03293	-0.642617	0.830835	-0.0720873	-0.571371	0.297037	0.438811	0.0986733	-1.03431	-0.58991	-0.320465
BS_FCDAH728	HGG	6.43125	-0.630719	0.156262	0.440846	-0.956779	1.16178	-0.350717	0.240273	-1.20171	0.589581	-1.27611	0.128684	-0.870501	-0.172903	-1.67952
BS_JQVAWTTM	HGG	5.71955	-2.61739	-0.989533	-2.41914	-2.71941	-0.447847	-2.63803	-1.48117	-2.64065	1.6425	-2.68775	-1.40916	1.06209	-0.0528885	-2.54106
BS_51RA1PGE	HGG	7.33041	0.258262	1.86307	1.14851	1.94001	0.756052	1.77035	0.503927	-0.405672	0.205017	1.0916	0.622075	-0.543272	-0.113875	-0.887151
BS_1N7MQZGR	HGG	6.55294	-0.277422	0.191231	-0.086456	-0.486964	0.753313	-0.219113	0.394378	-0.260746	0.0720076	-1.33727	0.13145	0.893683	1.05182	-1.47233
BS_T3DGY9J9	HGG	5.97065	-0.788526	0.598433	-0.753884	-0.583957	-0.673915	0.295194	-0.859978	-0.730871	-0.261067	-0.370688	-0.411781	0.0117213	1.02447	-1.37542
BS_2A162JH9	HGG	4.90103	-0.141698	2.52699	0.591671	1.14446	-0.652613	2.90954	-0.594164	-0.307493	-0.209298	-0.948523	-0.799881	-1.69502	1.41875	-1.79445
BS_H97S5SQN	HGG	6.54229	-0.209035	-1.04832	-0.512114	-1.0275	0.356407	-1.2643	-0.141466	-0.917355	-0.557227	-0.721652	-0.121461	0.698702	-0.0842985	-1.02422
BS_MX23ZY0Y	HGG	4.46493	-0.173186	1.59537	-1.03802	-1.26739	-1.86849	2.52165	-1.25401	-1.68081	2.48528	-0.799598	-1.29481	-1.67082	1.41758	-0.588114
BS_VMQMGSJY	HGG	7.02799	0.184131	1.96836	-0.00991299	1.97757	0.180241	1.96349	2.12459	0.295802	0.0182366	0.374124	2.23141	0.00911355	0.252153	-0.0335152
BS_4B0BAVTX	HGG	6.97462	1.18491	1.22189	0.269613	-0.115426	0.656394	1.48492	0.442278	-0.0901548	-1.38494	0.402433	0.285846	-0.187586	0.231481	-0.0477494
BS_2JP7RBMB	HGG	5.95429	-0.10781	-0.850529	-0.165574	-0.715551	-0.79592	-1.35123	-0.897491	-1.40204	0.251158	-0.273217	-0.685559	0.543385	0.182915	-0.934827
BS_1A6MQ9ZA	HGG	6.78372	0.722759	1.18727	0.687449	2.96903	1.81779	2.02871	1.16297	0.994698	0.594562	0.0388443	1.32421	-0.254811	-0.0208223	-0.182418
BS_Q13FQ8FV	HGG	5.19991	0.127751	-1.67124	-0.99461	-0.226548	-0.439934	-0.654297	-1.05693	-0.382789	-0.154305	-0.0708188	-0.99651	-0.608979	-1.00116	-0.306831
BS_D29RPBSZ	HGG	7.00604	0.230209	0.50857	1.1543	2.56549	0.930378	0.425345	0.407892	-0.433411	-0.484898	-0.433072	0.426539	0.284812	-0.238946	-0.585624
BS_TRKH2SPE	HGG	6.65308	0.694605	-0.35839	-0.584532	0.28586	-0.153879	-0.19084	-0.193913	-0.36575	-0.812207	0.0506044	-0.0184134	-0.192498	-0.719418	-0.167547
BS_RXN5T5YT	HGG	7.11679	0.125702	1.98296	1.27263	1.63822	-0.412972	0.557669	1.16511	-0.792911	0.558229	1.07704	1.41384	0.35441	0.861342	-0.0208439
BS_ZVWE73JZ	HGG	6.68887	0.63165	-0.700385	0.321117	-0.0654985	0.66355	-0.780297	-0.243342	-0.431045	0.296568	0.0438555	-0.164498	-0.118798	-1.37433	-0.528527
BS_BWBDH9GM	HGG	4.76577	-0.110671	2.41706	0.617424	1.16448	-0.644356	2.87593	-0.578386	-0.280051	-0.13001	-0.970288	-0.780868	-1.67945	1.3996	-1.81977
BS_40MP5BWR	HGG	5.66306	-1.04199	1.90106	-1.19652	0.233267	-0.693403	2.59058	-1.18401	0.725055	1.30548	-1.90134	-1.44544	-2.57187	1.89433	-0.499794
BS_0VXZCRJS	HGG	6.03733	-0.724049	1.02725	0.485878	-0.344616	-0.670678	0.962429	-0.564241	-0.352909	0.250281	-0.574785	-0.208165	-0.365721	1.29915	-1.14093
BS_E60JZ9Z3	HGG	3.93099	-0.240238	1.6172	-0.881929	-0.883271	-0.881596	2.37933	-1.28051	-1.53286	2.4377	-1.43876	-1.33418	-1.62082	1.34472	-0.890099
BS_MWWZBQ60	HGG	6.23428	0.102707	0.461508	1.13616	3.62763	-0.494318	-0.113659	0.450506	0.707803	0.607124	0.493712	0.452191	-0.12305	-0.188881	-0.855673
BS_NB9XXBW6	HGG	5.6471	-0.134749	-1.35096	0.216118	-0.603795	-0.412687	-1.70551	-0.0767739	-0.780837	-0.361636	-0.589669	-0.182361	1.21095	-0.907827	-0.933714
BS_6WP1FHTE	HGG	8.17762	0.744121	1.44026	1.12705	-0.181853	1.40284	0.948798	0.883718	-0.108751	0.461462	0.82149	0.898267	0.498949	-0.100815	-0.203905
BS_P9JP6JFA	HGG	5.04539	-1.412	0.589955	-1.62049	1.36479	-0.0864856	0.663663	0.64072	-1.742	2.78438	2.22668	0.613285	-1.62461	2.74027	0.979039
BS_X4DD4KSZ	HGG	9.01708	0.477174	0.072306	0.934751	0.564055	1.18901	-0.244682	1.51734	-0.263908	0.0545589	-0.332093	1.35561	0.608724	-0.999245	-0.49145
BS_XM1AHBDJ	HGG	3.14531	-5.79713	-0.989926	-5.31858	-5.22358	-2.5724	-4.29734	-2.58403	-5.31628	3.89034	-4.35221	-2.45441	-0.117842	1.2683	-3.77007
BS_5965SFPZ	HGG	6.56829	1.13752	-1.52872	-0.0998306	-0.153675	0.93152	-1.60727	-0.674542	-0.00391841	0.471341	0.199552	-0.592884	0.518208	-1.32399	-0.526747
BS_2A5R9MEJ	HGG	6.3689	0.997389	-1.15804	0.257353	-0.503449	1.01988	-0.439371	-0.501883	-0.355229	-0.929618	-0.534894	-0.483597	-0.986491	-0.331545	-0.90995
BS_2EN3X6HB	HGG	6.90679	0.736593	0.638608	-0.176367	-0.43363	0.358656	1.62022	-0.174731	1.5432	0.614513	-0.115572	-0.00448555	-1.03753	0.860856	-0.244486
BS_52MPKTJH	HGG	6.14517	0.0973319	-0.616535	-0.0711983	0.0703265	-0.792927	-0.309761	-0.7666	-0.536285	-0.213881	-0.538904	-0.823622	1.5464	-1.0387	-0.991342
BS_58YXHGAJ	HGG	6.13544	-1.51836	-1.19148	-0.633517	-1.05452	0.286796	-1.47033	-1.19453	-1.04575	-0.620264	-2.17025	-1.14238	0.0293629	-0.215213	-1.10573
BS_C41DJZ1F	HGG	7.25926	0.437738	1.45205	1.07934	-0.0582197	-0.469316	1.57785	-0.279644	0.368539	0.971421	1.61882	0.0473962	-0.699489	0.124945	0.536423
BS_KBEX4RT2	HGG	5.56515	-0.25272	1.04125	-0.195933	0.271535	-0.780632	1.06036	-0.724115	1.6392	-0.178062	-0.452036	-0.273765	0.609135	1.92422	-0.872297
BS_MN5XVP5A	HGG	6.03014	0.412233	1.24881	0.673263	1.47781	-0.443595	2.27542	-0.419271	1.0701	0.199147	0.145889	-0.0331049	-0.7835	0.973906	-0.706758
BS_NNPEC7W1	HGG	6.74525	0.479676	-0.389668	0.632784	1.50322	0.582222	-0.758949	0.219342	0.275837	-0.4159	0.905081	0.343303	0.0382846	-1.39236	0.268621
BS_H1ZS5FMZ	HGG	8.67036	0.470675	0.102318	1.86929	-0.635073	2.46924	0.0932775	0.557687	-0.261425	-0.212038	0.720198	0.39042	-0.358209	-1.18258	0.688364
BS_Z8F3GM85	HGG	8.03414	0.798187	0.611257	0.270783	-0.379966	1.6317	0.811726	-0.0640356	-0.516247	-0.0102389	0.817621	0.121948	-0.19332	-0.389689	0.558448
BS_JVW2JJ39	HGG	5.87284	-1.63831	0.676967	-1.04502	1.23068	-1.42579	0.692863	-1.07027	-1.88676	1.7178	-1.10186	-0.826526	-1.61237	0.785212	-0.9805
BS_FYRDYBMZ	HGG	5.42676	-0.181988	1.22862	0.265626	2.54764	-0.514086	1.29517	0.954746	-0.702015	-0.112358	-1.04407	1.0289	-0.435028	0.00343998	-0.00371169
BS_PQVTB6BB	HGG	5.73947	0.184212	-0.840784	-0.00758204	-0.0607325	-0.502232	-0.714328	-0.760456	-0.491599	0.179364	0.245479	-0.650204	-0.988765	-0.556981	-1.15626
BS_HE0WJRW6	HGG	7.81552	0.0140043	-0.613276	0.121747	1.14895	1.51314	-0.464455	0.686643	-0.22901	1.2295	-0.667104	0.540117	0.483197	-0.826797	1.58574
BS_HWGWYCY7	HGG	7.91569	-1.75888	-0.477136	-1.39756	-0.54548	0.981543	-1.37183	0.324614	-1.56173	1.94785	-2.12279	0.285906	0.855232	0.0614203	0.104547
BS_8MA5B8Y9	HGG	7.15007	0.790377	0.716629	1.79159	1.95083	1.80011	0.736694	2.28857	0.839142	-0.254332	0.11682	2.02059	1.03236	-0.202316	0.358743
BS_8ZS9F31R	HGG	5.18911	-1.11123	1.18745	-1.46096	-0.688759	-1.83472	2.29925	-0.818554	0.192807	3.13596	-0.892248	-0.673212	-0.828313	3.07215	-1.53436
BS_QB84TBA3	HGG	5.46654	-0.631044	-0.800794	1.09024	1.70092	0.00636219	-0.18707	0.196574	-0.630003	0.353817	-0.174982	0.142824	-1.25955	-0.619473	-0.177368
BS_M1PVEHCM	HGG	5.00357	0.0779562	-0.839107	0.606595	0.537374	-0.41807	-0.721978	-0.383475	-0.527471	0.0613548	-0.769644	-0.609929	1.8138	-0.97556	-1.01333
BS_6VPKXXMR	HGG	6.67614	0.223201	0.105053	0.299303	1.67232	-0.151776	0.469913	0.110693	-0.256127	0.104586	-0.481726	0.284446	0.642899	-0.352954	0.297251
BS_M85CXHDV	HGG	8.77939	0.417028	0.589628	0.0140719	0.149232	0.815936	0.106259	0.911101	-0.115571	-0.216426	0.454598	1.04817	1.31358	-0.867109	0.371095
BS_84XCR9GG	HGG	6.1129	-0.00789255	0.53952	-0.608526	1.24392	0.215402	1.4774	0.0270215	-1.87187	2.51818	0.0296332	0.00159867	-0.82974	1.56918	0.255186
BS_FN07P04C	HGG	5.8001	2.09157	0.500433	0.259977	1.47171	0.184428	2.17901	-0.449266	0.674115	-0.939863	0.0666868	-0.132533	-0.784923	2.57583	0.38902
BS_S2TA8R29	HGG	7.20505	0.861472	0.651894	0.390726	0.0849335	0.893578	0.39398	0.630621	0.277283	-0.415053	-0.374768	0.502011	0.281089	-0.943976	-0.273002
BS_SD8YBRBR	HGG	5.2136	-0.791772	1.08842	-0.750298	2.88235	-1.62965	1.5849	-0.281844	-0.0543303	1.57697	-0.709199	-0.138088	-1.34934	1.39091	-0.0129086
BS_PXCPK5XS	HGG	7.20554	-0.229694	1.05541	1.11761	-0.0370535	0.205067	1.0303	-0.280538	-0.530359	1.20938	1.14607	-0.0789248	-0.165018	0.592729	-0.502047
BS_R5SNFB5B	HGG	5.63015	-0.439317	0.344348	-0.113167	0.490264	-0.0616029	1.41399	-0.882754	-1.99229	1.81095	1.40035	-0.934323	-2.07137	-0.177637	-0.543328
BS_RCCN63K6	HGG	6.86686	0.23799	1.3081	0.539164	0.25581	0.214253	1.91459	-0.174298	1.26321	0.582996	-0.525484	-0.091092	-0.709976	1.22187	-0.669086
BS_5CTVXVRX	HGG	8.26732	-0.853999	0.72133	-1.49752	-1.18433	-0.495603	2.06342	0.160182	0.836791	2.04497	-1.27792	0.185283	0.107347	2.30099	-0.513356
BS_3MS8WVNR	HGG	6.56977	0.500807	-0.882553	0.390381	-0.386756	0.299645	-0.632784	-0.62997	-1.13627	0.172999	-0.715033	-0.726521	0.539635	0.652599	-0.235193
BS_SNVM7CZT	HGG	6.96972	-1.95216	-0.0861441	-0.152988	-0.285605	0.439142	-0.821725	-0.128082	-0.451565	-0.21663	-1.63923	-0.0202653	0.204755	0.182444	-0.20184
BS_PS0P3QJ3	HGG	4.84287	-3.17008	1.03398	-1.74247	0.539681	-1.33325	-0.25254	-1.03985	-1.72302	3.17552	-2.35242	-0.64398	-0.217746	2.86595	-1.60966
BS_W1385R8Y	HGG	5.75558	-2.54109	-0.350502	-1.1863	0.365717	0.886829	-1.79568	-0.450316	-1.83671	1.48992	-1.76543	-0.381895	-0.0759111	0.920315	-1.27625
BS_3AC3SRWH	HGG	2.60886	-6.29085	-1.21419	-7.07055	-5.71454	-3.08067	-4.46057	-3.11665	-6.08043	7.40825	-6.00686	-3.1644	0.312253	1.25338	-4.27536
BS_DFGS950G	HGG	6.29327	0.277934	-0.0730619	1.74403	2.01573	1.37805	1.11746	-0.18804	0.0837569	0.0887572	-0.512253	-0.114353	-0.899135	-1.02876	0.126512
BS_4PWDGEB0	HGG	6.1402	-1.13935	0.105084	-0.563355	-0.631912	-0.168473	-0.439863	-0.950152	0.675412	1.33164	0.153019	-0.89374	-0.723417	1.23274	-0.685436
BS_T1YHK6B7	HGG	7.38869	0.33555	-0.0184276	0.445877	2.11782	1.04459	0.181327	0.946232	-0.538737	0.0745151	0.535483	1.08054	0.777449	-0.647662	-0.564328
BS_TGS109T3	HGG	6.8365	0.165457	0.40387	0.775245	-0.31439	1.45293	1.12947	-0.440272	0.0813345	0.734389	0.333203	-0.409346	-0.526101	-0.122261	-1.01425
BS_TXZ7KHTQ	HGG	6.88774	1.69698	-0.83209	0.292419	0.39212	1.30254	0.409981	-0.316676	0.0972244	-0.221447	-0.162031	-0.165938	-0.500748	-0.17264	-0.800093
BS_W60RQAKK	HGG	5.75833	-0.417738	-0.40062	1.33896	0.763437	-0.138157	0.263618	0.292767	0.140121	-0.537752	0.10696	0.193314	-0.810415	-0.0055668	0.319625
BS_YEW22W35	HGG	6.08656	1.53344	-0.5094	0.757012	0.182885	0.644876	0.623995	-0.374645	-0.342125	-0.362257	-0.197669	-0.472366	-1.12829	0.280529	-0.641843
BS_ZV1P6W9C	HGG	5.65157	0.186251	-1.64551	0.0249082	1.55985	0.0809502	-1.45859	-0.0300027	-0.741047	-0.567788	-0.54111	-0.00418682	1.11879	-0.0363617	-1.01167
BS_052PZFMK	HGG	6.48361	0.718767	-0.642101	0.236273	0.962407	-0.0887047	-0.622453	-0.181063	0.759937	0.418089	0.220348	-0.094315	0.972393	-0.22894	0.753013
BS_C6ZZ3FY5	HGG	7.18585	1.28896	-0.471116	1.33495	0.63412	0.91209	-0.0768827	0.520605	0.29917	-1.11645	0.0152486	0.593039	0.811674	-1.47831	0.320526
BS_TV5B86ZD	HGG	5.82612	-1.01618	-2.14134	0.18646	-0.610329	-0.562984	-1.16096	-1.05556	-0.931765	0.0919675	-1.01246	-1.23053	-0.497819	0.244964	0.532953
BS_5P1TN10Z	HGG	5.76413	-1.22619	-1.76654	-0.0627278	-0.714196	-0.698309	-1.23801	-1.14281	-1.22895	-0.237728	-0.650914	-1.18681	-0.575845	0.115038	0.252744
BS_1EN5V3XW	HGG	6.15704	-0.0192049	-0.720141	-0.129774	-0.233384	-0.050849	-1.14621	-0.717008	0.474035	0.48834	-0.229469	-0.751187	-0.553539	-0.493505	0.631958
BS_91VYM11A	HGG	7.55412	0.913593	-0.310943	-0.00406502	0.954526	0.829863	-0.731332	-0.227993	1.71047	-0.540505	1.18671	-0.211571	1.61785	0.612237	1.10379
BS_PKW05VZV	HGG	7.04115	0.681045	-0.0328325	0.108074	0.228413	-0.0232996	-0.154456	-0.44871	0.666174	-0.54672	-0.0282859	-0.322789	1.78971	-0.750867	-0.792043
BS_23QW0BBA	HGG	6.21603	0.831974	1.18634	0.488812	1.32158	-0.228865	1.53057	0.26595	0.756084	0.493163	0.257885	0.392675	-0.888058	-0.464707	-0.40417
BS_0RQ4P069	HGG	5.89054	-2.10837	1.39066	-0.434861	0.519672	0.145468	0.768442	0.242052	-1.32251	3.56097	1.46605	0.151735	-1.85847	2.94664	-0.407345
BS_QWTE1CWR	HGG	7.22712	0.156354	2.22514	0.700099	2.21083	-0.177502	1.58484	1.76493	-0.143175	-0.18798	0.310656	1.97669	-0.555376	1.76923	-0.864053
BS_399RPKC9	HGG	6.71773	1.14832	0.0803121	0.293183	0.816159	1.32895	-0.0743327	0.528911	0.00949951	0.345603	0.167678	0.449619	-0.0257563	-0.184357	-0.562285
BS_S6S7SK3P	HGG	5.66604	-0.0689902	-1.63834	-0.875216	1.61933	0.0127548	-0.387686	-0.024424	-1.30241	0.258361	-1.25408	-0.0572277	-0.861739	1.18717	0.432709
BS_WKESC3XN	HGG	6.60286	-0.202679	0.479161	1.12183	0.0293772	0.148161	1.0635	1.0018	-0.0281838	0.054116	0.354526	0.89123	0.380029	-0.196496	0.52502
BS_W7MFJZ5A	HGG	7.05244	-1.27475	2.33016	-0.522851	-1.18719	0.256741	1.12247	0.874148	-0.526336	0.738919	-1.14198	0.68455	0.22321	1.15216	-0.802349
BS_JRYJGYC4	HGG	7.16539	0.831279	0.936503	2.2087	4.62756	0.0510022	0.910522	2.21386	0.344363	-0.79492	0.788622	2.2168	0.700086	0.0591918	0.64848
BS_PNYN0AYD	HGG	5.01834	-0.713471	1.27584	-0.097472	-0.221972	-0.677048	3.05024	-0.266738	-1.69727	2.18541	1.80338	-0.201098	-0.58468	1.62297	0.212633
BS_TJTEF70D	HGG	6.80474	1.06257	-1.02741	0.784475	-0.0987176	0.643603	-0.81919	0.0941713	1.33289	-1.15801	1.50375	-0.15037	0.775408	0.755501	1.27033
BS_H0QWRJE2	HGG	7.07487	0.479148	-1.37532	-0.105	-0.289365	0.645808	-1.61061	-0.554209	2.87783	-0.89283	0.718997	-0.454613	1.32646	0.224917	1.50679
BS_M0QYNVK8	HGG	5.46062	0.876325	-0.824049	-0.461118	-0.114068	-0.515773	0.0869078	-1.06645	-1.31004	-0.578107	-0.832617	-1.02678	-1.04863	0.0635148	0.468117
BS_7327SDAQ	HGG	6.54964	0.138023	1.41161	0.515853	0.174498	0.0243246	1.31407	-0.395998	-0.581538	0.851987	0.83621	-0.172431	-0.96628	-0.48728	-0.472281
BS_F0JB4EAK	HGG	4.76482	-0.918007	-0.924962	-1.55237	-1.8684	-1.10106	-2.05073	-0.367805	-1.9705	0.426333	-1.80416	-0.598463	0.423066	0.829913	-1.55723
BS_K17VQECG	HGG	8.70088	0.972457	-0.188203	0.815501	-0.340346	2.57671	0.559976	0.337009	-0.543268	-0.695669	0.640589	0.156817	0.712982	-0.232306	1.228
BS_X0XXN9BK	HGG	7.56277	0.228932	1.15879	0.395933	-0.174005	0.502122	-0.306718	0.902297	-0.52799	0.472068	0.773623	1.27226	0.951514	1.60417	0.611469
BS_SHJA4MR0	HGG	7.34007	1.60406	0.516301	1.3967	0.33116	0.526013	0.11421	0.653921	-0.453359	0.756721	1.28128	0.693975	0.554104	-0.397	0.535373
BS_X23724NJ	HGG	6.62144	-0.0549648	2.03162	-0.99232	2.06589	0.216897	1.88565	1.0109	-1.39405	0.14249	-0.705911	1.26573	-0.588819	0.861788	-0.736204
BS_49BQS7Z6	HGG	6.48962	0.694483	-0.845298	0.531405	-0.422177	0.0383292	-0.804078	-0.551688	0.304343	-0.803229	-0.0482763	-0.53722	-0.0711504	-0.957867	-0.0585071
BS_JS95PE0J	HGG	6.83675	-0.282238	1.46122	0.835062	2.85575	0.854237	1.13139	1.64592	-0.454159	0.755814	0.30848	1.79525	0.361214	0.426169	-0.0211735
BS_49FQXT2E	HGG	7.5762	0.114754	-0.19002	0.545793	0.0147052	0.487724	-0.437173	0.842691	0.0273868	-0.445598	-0.357325	0.677434	0.0471582	-0.209048	-0.693266
BS_NPA6CZQF	HGG	5.5719	-0.814427	-1.06939	-1.59331	-1.17095	-0.582488	-1.37605	-1.40422	-1.90016	-0.198148	-2.08642	-1.3696	0.475569	1.56061	-1.37541
BS_WAXJY4XQ	HGG	7.71145	0.375165	0.344005	0.135335	0.217491	1.32536	0.550622	0.53001	-1.28005	0.334584	-0.138304	0.639058	-0.477157	-0.0486215	0.168889
BS_G3RJTBZD	HGG	6.05578	1.00652	-0.444036	1.15306	3.27511	1.10736	-0.28331	-0.281431	-0.0315258	-1.00001	0.467459	-0.0418589	-0.133731	-0.483553	0.049106
BS_WJ9H4NZZ	HGG	6.77744	0.503541	0.694264	0.979339	0.455406	0.514019	1.10443	0.0747254	-1.12882	-0.108251	0.300423	0.221227	-0.998583	-0.0613928	0.522163
BS_M7HCF7DW	HGG	8.50708	-0.197544	0.968239	1.36643	-0.848565	2.25145	1.3234	0.131662	-0.982909	0.543913	-0.369648	0.0509152	-0.327923	1.74826	0.541232
BS_CXVGG342	HGG	8.2627	0.0430812	1.24616	1.67912	-0.920896	2.62906	1.76433	0.417937	-0.626356	0.74281	0.0867039	0.179105	-0.273541	1.71093	0.415248
BS_A0DYVX9J	HGG	5.90967	-0.450348	-0.222789	-0.932206	0.611832	-1.2413	-0.113533	-0.998124	-0.738918	1.30223	-1.19966	-0.684177	-0.861415	-0.69203	-0.281955
BS_0C7VZC0A	HGG	6.27491	1.04078	0.258174	0.878207	0.537086	-0.00173589	0.590774	0.00397789	0.53784	-0.729409	0.319068	0.188787	-0.134142	0.512099	-0.301863
BS_5GNQC2FF	HGG	5.80676	-2.53212	0.665871	-1.01168	0.00173293	-0.336677	0.564628	-0.0750636	-0.711314	3.23175	1.08294	-0.146123	-2.06456	3.59432	-0.306113
BS_HJRTC9JQ	HGG	8.98678	0.156481	0.189641	-0.279593	-0.698717	1.95589	-0.00145064	0.705409	-0.0492998	0.16682	0.558556	0.679467	0.657438	-0.322141	0.0717096
BS_PGK832G2	HGG	5.49696	-1.66588	0.849029	-0.419558	0.833092	0.372657	0.722567	0.442992	-0.246372	2.02213	0.924173	0.213744	-1.82924	3.26282	-0.608902
BS_KP735TJ6	HGG	5.03173	0.17713	1.04546	0.577029	3.0385	-1.28348	1.58513	0.89594	-0.0432866	0.515645	0.472458	1.10463	-1.00948	0.99878	0.422733
BS_VVTHDRBD	HGG	6.67441	0.678375	0.48298	0.75075	1.3612	0.364051	0.421154	0.570979	-0.144527	-0.545588	-0.0705268	0.57658	-1.19786	0.357552	0.0757401
BS_Z8YZ6QGS	HGG	8.09036	0.367674	0.419008	0.764135	-0.107663	1.35067	0.205998	-0.120064	-0.30072	-0.505471	0.00482743	-0.097739	0.950326	-0.0452305	-0.81785
BS_GXTFW99H	HGG	5.21772	-1.87743	1.40094	-0.0611157	1.12412	-0.921575	0.850787	0.0128347	-0.739817	2.74037	1.78947	-0.00882194	-2.5619	3.1208	0.663152
BS_45J79YTF	HGG	6.09327	0.147338	0.278538	0.958237	-0.606972	-0.643194	0.512205	-0.849108	-0.536221	0.0886287	-0.317365	-0.586057	-1.87225	-1.3287	-0.225382
BS_FX2P2WEG	HGG	9.67892	0.479607	0.512118	0.170506	0.095134	0.861746	1.25319	0.397099	1.53422	-0.367931	0.190384	0.417644	0.500416	-0.823765	0.308481
BS_P0QF87WC	HGG	6.5821	0.286601	2.16788	1.34574	3.69561	0.450231	2.28671	2.55534	-0.861481	1.36539	0.169641	2.69131	-0.676443	0.709347	0.806821
BS_TK84K675	HGG	7.36303	0.628266	1.34269	0.547903	2.42226	0.578692	0.500308	1.71786	1.11358	0.163082	0.933206	1.80923	0.653379	0.198954	0.519224
BS_DS438CXE	HGG	4.63875	-0.422031	0.994692	1.03851	0.62996	-1.23489	0.974496	-1.13577	-0.218532	1.92042	0.26493	-0.969169	-2.39635	0.711386	0.469356
BS_29X4ZX6Q	HGG	6.51824	0.282798	1.51175	0.0179886	0.640299	-0.180097	1.3644	-0.299076	-0.660978	0.646466	1.54613	-0.107216	-1.37592	-0.0554148	0.329498
BS_52C576HH	HGG	6.53331	-0.66873	1.89623	1.45309	-0.679545	0.222389	1.81476	-0.185217	0.356033	0.560945	-0.746297	-0.0454107	-1.36563	2.23348	-0.0531757
BS_9XVACXP0	HGG	5.35762	0.370142	0.934098	1.73736	0.518338	-0.65387	1.79222	-0.114234	-0.196162	2.13454	-0.109408	0.00579267	-0.951663	1.99821	0.164555
BS_V3Z3DB4N	HGG	6.09069	0.314384	-0.56639	0.783197	-0.289359	0.0912312	-0.253588	-0.428806	-0.78628	-0.493179	-0.823054	-0.524968	-0.0731362	-0.632254	-0.257473
BS_AWH9757B	HGG	6.27634	0.391222	0.0709535	1.35158	0.335524	-0.895305	-0.0384121	-0.430362	0.0429556	-0.39568	0.349746	-0.478053	-0.415034	-1.06135	-0.495732
BS_GG9W3J9Y	HGG	6.26098	0.175234	0.126017	0.852043	1.47173	-0.567154	0.658409	-0.567327	0.238449	0.807911	-0.788391	-0.421502	0.0582954	1.43585	-0.397422
BS_ZD5HN296	HGG	8.13312	0.175557	1.38572	0.820594	-0.252628	0.440248	0.0925688	2.10647	0.0713109	-0.568218	-0.655592	1.81701	1.79396	0.370117	-1.2757
BS_W9N9844Q	HGG	7.07265	0.662327	0.6174	0.796785	0.330006	0.66244	0.74636	-0.175993	-0.414072	0.298687	1.31938	0.0855448	-0.155525	-0.782601	0.0211891
BS_FEV5A0HN	HGG	5.6272	-0.683948	-0.731928	0.229971	-0.2915	-0.191131	-0.578772	-0.944405	0.183044	0.797665	0.755076	-0.727649	-0.757585	-1.1105	-0.568839
BS_X4X1SFSE	HGG	6.89803	1.4817	-0.723542	1.36456	0.341708	0.847859	-0.0203392	-0.226323	0.721595	-0.375047	0.185497	-0.295473	0.2473	-0.411014	0.38487
BS_SB12W1XT	HGG	7.11077	1.20114	1.86503	0.831868	-0.0547566	0.0538764	2.88737	-0.0805294	0.683141	-0.442332	-0.170831	0.100466	-0.997028	1.32954	-0.157712
BS_59ZJWJTF	HGG	5.77084	-1.30502	2.66837	-0.534051	0.848627	-0.83892	2.33132	0.251954	-0.854583	3.75962	1.93052	0.0510105	-2.2008	2.63851	0.511635
BS_QYPHA40N	HGG	5.37781	-1.35097	1.61097	-1.23156	1.06152	-0.900692	1.9192	-1.21444	0.980022	0.957544	-2.32748	-1.27419	-2.27001	1.24935	-0.288441
BS_4PPHAQXF	HGG	6.49448	0.054019	1.03177	0.0491039	-0.992515	0.181747	1.05687	-0.874807	-0.253996	-0.416609	-1.27231	-0.778583	-0.481307	1.55619	-0.973011
BS_XQ5SFW35	HGG	7.44631	1.18954	0.117998	0.477147	0.0660302	0.69374	0.396776	0.238299	0.976486	-1.60524	0.288706	0.313828	0.928793	0.073036	-0.452374
BS_1EBQ3T20	HGG	6.6609	0.595069	1.11065	1.24622	-0.207409	-0.406668	1.18488	0.181505	-0.467458	0.721147	0.291867	0.312664	-0.598432	-0.683183	0.238253
BS_M8EA6R2A	HGG	3.55742	-1.16703	1.00125	0.701959	-0.770231	-2.30251	1.63056	-1.62771	-1.31484	1.47059	-1.79981	-1.57643	-1.60458	1.20469	-1.11927
BS_8ZD6J47V	HGG	3.33234	-1.22664	1.14775	0.203718	-1.10911	-2.34144	1.81456	-1.69025	-1.37275	1.88265	-1.59838	-1.63487	-1.24308	0.624746	-1.34406
BS_R7NTZR4C	HGG	5.83534	-0.691812	-1.34758	-1.48314	-1.1751	-0.405498	-1.72369	-1.28651	-1.20343	-0.31188	-1.53771	-1.11766	-1.32129	0.435715	-0.449016
BS_8PNA0V6R	HGG	6.49821	0.0132465	-0.790398	0.134423	-0.637952	-0.201293	-0.942094	-0.0313731	-1.18989	0.525473	-0.621865	-0.246926	-0.795366	0.164342	-0.260194
BS_BKR4E30C	HGG	6.15323	0.293471	-0.989477	-0.840511	-0.898634	-0.448024	-1.54549	-0.928994	-1.23845	-0.719881	-1.5029	-0.982007	0.431573	-0.433819	-1.27019
BS_C7N3J4NW	HGG	5.80872	-0.58897	0.252332	1.07364	-0.385382	-0.883442	-0.619595	-0.742442	-0.986349	-0.156597	-0.145316	-1.01037	0.876045	-0.467497	-1.10264
BS_EXGBH3TD	LGG	7.49691	1.01137	-0.461841	0.232194	-0.0148449	0.582355	0.665032	-0.273336	2.46806	-1.46245	0.155529	-0.132942	-0.433761	-0.173147	-0.314917
BS_QAG1RDXN	LGG	9.50073	0.497325	1.18015	1.57226	-0.57771	2.05538	1.24398	0.629905	0.540042	0.243091	0.218095	0.636344	0.863276	0.59322	-0.0245984
BS_D8N31T39	LGG	7.00757	-0.656043	2.3716	1.35318	-0.268485	0.248232	1.84291	0.597977	0.317651	1.15194	-0.526567	0.636069	-0.111201	1.6602	0.226245
BS_1KYGSMA7	LGG	9.25449	0.861461	0.283389	1.02876	-0.171477	1.04129	0.670404	0.673933	1.02781	-0.445023	0.51688	0.643705	0.791129	-0.697151	-0.471789
BS_YK6VQ9SJ	LGG	5.49803	-0.230772	-0.0852206	-0.627119	-0.401507	-0.206153	0.338817	-0.859489	-0.42069	0.15295	0.107005	-0.686851	-1.03792	-0.170869	-0.99292
BS_3T6X4BPC	LGG	5.23439	-0.547438	0.358748	-0.176575	-0.807652	-0.752917	-0.238161	-0.735805	-1.16686	0.591991	-0.0315347	-0.87918	0.580702	-0.208866	-1.09319
BS_TDEFAPNH	LGG	7.7107	0.29515	0.9163	2.02726	-0.0540139	0.136428	0.499348	-0.142933	0.956333	-0.423547	0.654292	-0.0316846	0.398307	-0.955604	-1.05641
BS_KXH37MPN	LGG	8.18133	1.34733	0.294934	1.49094	0.633454	0.598644	0.516355	0.266186	1.13042	-0.989946	0.812095	0.358174	0.140893	-0.470518	-0.509576
BS_CQSAJ7BF	LGG	5.39772	0.407362	-0.817357	0.238576	-0.499826	-0.27073	-0.5615	-0.951786	-0.693549	-0.0797631	-0.53069	-1.03353	0.351738	-0.805683	-0.869558
BS_KQ6ZW085	LGG	6.55274	0.470062	0.488974	1.32474	-0.327147	0.0913451	-0.00588701	-0.19748	0.394265	-0.65141	-0.0047227	-0.18774	0.936904	-0.634165	-0.854587
BS_7WNSZNE3	LGG	5.58781	-0.974411	0.912062	0.544405	0.178811	-1.17531	0.680484	-0.622278	-1.13776	2.23011	0.144666	-0.409205	-1.70265	0.356641	0.542637
BS_ZZPBANDD	LGG	6.15856	0.823294	0.566181	1.14545	0.279669	0.150643	0.762975	-0.568821	0.490906	-0.309049	0.359906	-0.464177	0.18969	-0.745752	-1.19292
BS_KM2EX0K6	LGG	6.02365	1.61371	0.0107484	1.1039	0.297962	-0.0620987	1.06695	0.259243	0.120478	-0.21693	0.0698393	0.0697455	-0.647418	-0.693374	-0.815729
BS_273HKCT4	LGG	5.3846	1.22298	-0.29254	0.716244	-0.0720566	-0.077183	0.527591	-0.750734	-0.439885	-0.518123	-0.134737	-0.662999	-0.196426	-0.705929	-0.95858
BS_KZPR01BD	LGG	5.86857	-0.325156	-0.170769	0.387435	-0.113274	-0.391039	-0.846134	-1.11981	1.14319	-0.305338	0.0971562	-1.00078	-0.184614	-0.966437	-0.970536
BS_YNEQJ6AH	LGG	5.78528	0.99982	-0.355183	0.595079	-0.119467	0.0182653	0.398913	-0.117717	-0.373035	-0.513173	-0.174684	-0.333284	-0.240149	-1.06456	-0.724379
BS_CZ82ANWP	LGG	5.86944	-0.680557	0.00206283	-0.97301	-1.06741	-0.299524	0.000356753	-0.971397	-1.18325	0.734259	-0.338194	-0.980503	-0.708369	-0.308217	-0.94772
BS_W7FP2G3F	LGG	8.05892	0.863045	1.74154	0.776598	0.0844861	0.85283	0.838989	1.07472	0.586012	-1.21487	0.729259	1.04931	0.634866	0.376927	0.0348272
BS_CREQ97QC	LGG	5.50805	0.435002	0.357225	1.13198	0.0733362	-0.66799	0.0398964	-0.243478	0.0817096	-0.0548561	-0.57847	-0.536586	0.755257	-0.283444	-1.14418
BS_FWMJPKCV	LGG	5.83734	1.27224	-0.276114	0.244108	-0.245232	0.314557	0.458546	-0.694044	-0.442357	-0.544339	0.019568	-0.555913	-1.07499	-1.08158	-0.590516
BS_6MY8W3H0	LGG	5.2127	-0.611871	-0.437464	0.272282	-0.691361	-0.92176	-1.19198	-0.774296	-1.32914	0.627292	-1.00454	-1.00782	1.04799	-0.502519	-1.12277
BS_VTJ9ESSV	LGG	6.84422	0.194917	-0.0183441	-0.0148762	-0.800206	0.398331	0.125577	0.217496	-1.04222	0.503906	-0.149842	-0.0369128	0.629934	-0.376448	-0.566256
BS_SM8VQFPD	LGG	5.69652	0.004922	0.0176806	0.880706	0.295686	-0.573031	0.000990442	-0.83684	-0.776658	-0.0257515	-0.0729253	-0.827196	0.337966	0.31409	-0.736672
BS_JXNZYGCR	LGG	6.34288	0.0855378	-0.435231	-0.127461	-0.925215	-0.303345	-0.559562	-0.755907	-1.27961	-0.119903	-0.856358	-0.866008	0.39316	-0.79401	-0.919665
BS_P4NX9MPA	LGG	7.43235	0.712019	1.00863	2.52787	0.95847	0.757486	1.3106	1.36488	1.66656	-0.661946	0.486745	1.14769	-0.58256	0.220141	-0.0641133
BS_264RCK7G	LGG	6.35577	1.1185	-0.172481	0.991315	0.147397	0.18659	0.712502	-0.326813	0.0498668	-0.989238	0.327871	-0.227397	-0.185829	-0.842145	-0.776201
BS_AJ6X83G5	LGG	5.25294	-0.326395	-0.33264	1.29552	-0.221725	-1.15783	-0.633942	-1.10494	-1.00734	0.724859	-0.725619	-1.38322	1.33042	-1.16255	-1.44273
BS_ZR96A4FH	LGG	5.52515	-0.392247	-0.492584	0.0740867	-0.7013	-0.0872517	-1.24452	-0.625961	-1.44957	-0.0522202	-0.953851	-0.856798	1.19802	-0.626752	-1.21782
BS_2XD3MNKD	LGG	4.73788	0.000326102	-1.72537	-0.832599	-0.827114	-0.819767	-1.99601	-1.29323	-1.83129	-0.0251173	-1.63578	-1.43578	0.449414	-0.0455554	-1.43745
BS_77CDMEY4	LGG	7.25762	0.680405	2.38578	0.350004	-0.163084	-0.150565	2.07449	0.332436	1.26798	0.752674	1.21778	0.590996	-0.518689	0.29817	0.773069
BS_KVV7001W	LGG	7.18897	0.511022	1.55413	0.511509	-0.611681	0.29279	1.59341	-0.381361	2.34281	-0.881052	-0.168889	-0.194009	-0.593223	1.29579	-0.502769
BS_699TN5RN	LGG	8.82671	0.404121	1.73074	0.414156	-0.584131	1.15351	1.65586	1.1651	2.96363	0.0835773	-0.800289	0.987645	0.965345	-0.245271	0.0837512
BS_VMMJYN8Z	LGG	6.05087	0.355791	0.0109076	1.62575	0.197949	-0.150986	0.202553	-0.565428	1.04182	-0.669651	-0.550268	-0.629568	0.757595	-0.723023	-1.20055
BS_M4NVX721	LGG	7.34092	0.517244	1.36389	0.833262	-0.154541	0.18199	0.496008	-0.0521171	0.638853	0.0500483	-0.144569	0.0493319	1.2608	-0.263187	-1.39428
BS_1NPD7PVG	LGG	6.62229	0.568159	1.886	0.585497	-0.230771	-0.0538671	1.68402	0.310272	1.86282	-0.604162	-0.18465	0.217307	0.104092	1.4941	-0.483948
BS_3XY76V8T	LGG	7.69906	1.28193	-0.136641	0.705001	0.114794	0.381463	-0.409411	-0.00453279	0.72288	-0.959147	0.198562	-0.000423312	1.34462	-0.623476	-0.459656
BS_FAQQ0GCQ	LGG	8.91641	0.737736	1.38896	0.438925	-0.679315	0.870061	1.66998	0.487324	3.19723	-0.708075	-0.145629	0.547687	0.58493	0.295784	0.0708228
BS_DMZP9G1H	LGG	5.24672	0.362185	0.0751109	1.30504	-0.255615	-0.711039	-0.161072	-0.689772	0.147504	-0.00320648	-0.489248	-0.895992	0.799511	-1.07974	-1.55154
BS_680K119G	LGG	6.30809	0.687706	0.863449	1.49674	-0.0837164	0.187616	0.426046	-0.00426563	0.643086	-0.67882	-0.053236	-0.088709	0.433283	-0.622706	-0.871035
BS_WRQHPSXQ	LGG	5.71625	0.535001	0.102187	1.46218	-0.515718	-0.803407	0.540498	-0.817855	0.267797	-0.629074	-0.692546	-0.699069	-1.0687	0.287533	-0.609576
BS_S9929Z8B	LGG	8.28357	0.206321	1.35524	-0.108683	-0.576366	1.06492	0.582279	0.798351	0.712718	-0.00202147	0.15048	0.815494	0.745808	0.110257	-0.253107
BS_5K3R0F5D	LGG	6.07368	0.935568	0.46621	1.52172	0.183198	-0.343876	0.376624	0.661587	0.767711	-0.435286	-0.159821	0.355	1.14941	-0.981389	-0.80114
BS_GTZCFGRZ	LGG	7.20093	-0.0320002	0.835594	0.903912	-0.1733	0.533235	0.868314	-0.0838644	1.76154	-1.14472	-0.509284	0.039352	0.137311	-0.191487	-0.323466
BS_AD4JPN9Q	LGG	5.79014	0.754148	0.173423	1.51416	0.0941255	-0.111035	0.759774	-0.70804	-0.422749	-0.691295	0.377523	-0.621214	-0.313641	-0.606822	-0.754781
BS_5JM573JC	LGG	6.16579	0.166275	0.620969	0.544161	-0.0788973	-0.314234	-0.169652	0.854763	-0.262445	0.651624	2.45318	0.618397	0.131886	1.32844	1.06367
BS_4GTESTSE	LGG	5.709	0.42195	-1.40416	-0.427425	-0.718465	-0.66948	-1.22424	-0.797947	-0.69958	-0.156914	-1.1417	-0.840578	-1.19427	-1.12371	-0.197428
BS_23W9EPFE	LGG	4.64867	-1.92972	-0.375691	-2.35621	-2.26777	-1.51174	-1.81245	-1.37752	-2.54324	1.68284	-2.07373	-1.38079	-0.786984	-0.359092	-1.31522
BS_W97QQYKQ	LGG	9.49924	0.644165	2.43011	1.24568	-0.0624835	1.80066	1.76825	1.23673	0.297383	0.326986	0.600897	0.992443	1.60333	-0.430413	-0.142515
BS_B7X8VXQ3	LGG	6.67244	0.945879	-0.122056	1.05643	-0.0355206	0.0759431	0.16747	-0.0436579	0.667318	-0.573824	-0.119611	-0.029703	0.749645	-0.51826	-0.90397
BS_RGSMX7QD	LGG	6.38493	1.34536	-0.0963969	1.0677	0.0713017	-0.00992299	0.649047	-0.324395	0.429358	-0.193362	-0.269924	-0.126999	0.0519478	-0.48204	-0.969429
BS_RVSEDNJ4	LGG	6.0846	1.17522	-0.366018	0.845086	0.484108	0.502624	0.818678	0.0625082	0.518684	-0.61139	0.0296158	0.0658088	-1.15595	0.101904	-0.896077
BS_PQ7CQFYR	LGG	6.1937	-1.34971	0.456907	-0.0817019	-1.02091	-0.558854	-0.543344	-0.435635	-0.983204	0.361863	-0.279439	-0.448701	0.848942	0.574803	-0.820105
BS_ERJAJ0KA	LGG	5.91203	-0.169057	-0.700709	0.147919	-1.06358	-0.320605	-1.10111	-0.73062	-0.775295	0.165031	-0.819711	-0.889209	-0.576138	-0.686416	-0.299907
BS_P277RYX5	LGG	7.47608	1.001	0.306751	0.902714	0.0522309	0.845639	0.400378	0.0631882	1.39379	-0.715075	0.406569	0.0260705	-0.238865	0.541274	0.00428684
BS_593HEWBF	LGG	6.67269	1.03095	1.3099	1.13784	-0.000936156	0.444148	0.935555	1.34447	0.0496008	-0.424762	0.757405	1.15085	-0.0714153	0.226851	-0.755771
BS_TG93XC55	LGG	5.55806	-0.229889	-0.490356	1.08678	-0.207621	-0.720538	-0.786314	-0.905542	-0.860009	-0.19433	-0.510944	-1.08029	1.20024	-1.23504	-0.928435
BS_E4GC9EXR	LGG	8.30985	1.07236	0.723517	1.26466	-0.181395	0.818525	0.291456	0.709926	0.701907	-0.815929	0.181686	0.620465	0.874394	0.245894	-0.576532
BS_3PYESPHA	LGG	5.91825	0.808165	-0.261671	0.625373	-0.058273	-0.30044	-0.793186	-0.547683	-0.514471	-0.821829	-0.634152	-0.533601	1.33762	-0.375179	-0.899797
BS_478TN841	LGG	7.64858	0.859399	1.30684	1.18866	-0.296043	0.508797	0.56811	0.452506	1.26726	-0.531088	0.719838	0.460836	0.399247	0.363699	-0.199864
BS_PQ6QEVE8	LGG	7.70356	0.327278	1.23145	0.644835	-0.381414	0.294416	0.771039	-0.0117408	0.407973	-0.425927	-1.07669	0.163491	0.0329378	-0.227476	-0.4688
BS_2AR3AP0N	LGG	6.75877	0.83086	0.135976	0.842597	0.0370112	0.0407082	-0.137694	-0.513871	1.27717	-0.711644	-0.386665	-0.447552	1.11045	-0.414551	-0.750314
BS_ZZWMD6FA	LGG	7.57734	0.640347	0.837213	1.08687	-0.458435	0.529441	0.856721	0.051886	1.88074	-0.140941	0.621695	0.128352	-0.530879	-0.402661	0.285438
BS_QV51J756	LGG	5.78435	0.114449	-0.172902	0.45603	-0.361866	-0.365969	-1.00458	-0.421693	-0.352629	-0.510134	-0.469543	-0.596919	1.12842	-0.272112	-1.32073
BS_AKRHBPNZ	LGG	6.65624	0.800225	0.0686604	1.61175	-0.0522989	-0.111125	0.210508	-0.374659	1.43291	-1.10865	-0.0300954	-0.487779	0.515704	-0.7483	-0.56241
BS_MF47B9ZW	LGG	4.98517	-0.553159	0.0805188	0.699011	-0.690294	-1.13194	-0.936006	-1.13083	-1.15156	-0.14468	-0.447837	-1.09073	1.21376	-0.833994	-1.19149
BS_55JW3HFM	LGG	9.63621	1.56404	1.14879	1.45588	-0.0507702	1.68428	1.10656	1.23203	1.92075	-0.870261	0.304363	0.975438	1.83343	-0.986972	0.312209
BS_7N0B2CY1	LGG	5.71401	0.359925	-0.898202	0.424316	-0.203422	-0.295721	-0.966957	-0.763858	-0.524412	-0.322197	-0.322917	-0.775082	0.918289	-1.22927	-0.635067
BS_QF5VVZX5	LGG	5.82724	0.0541815	-0.677631	0.594704	-0.329686	-0.574951	-1.0053	-0.791015	-0.813807	-0.0560101	-0.527472	-0.869156	1.63818	-1.42487	-1.04917
BS_3H71BH6Q	LGG	8.37753	0.742887	1.49942	0.878075	-0.0165951	0.969592	0.831634	2.01286	0.471072	-0.42454	0.14788	1.66414	1.02607	-0.390536	-0.23269
BS_92VDQ0NE	LGG	5.72058	0.257844	-0.675109	0.00668435	-0.142464	-0.625542	-1.10238	-0.415093	-0.956963	0.0325368	-0.670582	-0.758065	1.05917	-0.948309	-1.33201
BS_NT9NZYFD	LGG	6.05779	0.456879	-0.124542	-0.37967	-0.5412	0.193378	-0.904229	-0.294831	-1.09281	-0.207863	-0.887034	-0.506144	1.0494	-0.319844	-1.4804
BS_KPT2WPHW	LGG	4.91331	-0.548991	-0.25181	-0.0222013	-0.75913	-0.995605	-1.03344	-1.26877	-1.3377	0.738894	-0.96175	-1.29946	0.904884	-1.03002	-1.14845
BS_27QE6BV7	LGG	6.76011	-0.882824	0.59914	0.0983123	-0.704954	-0.666819	-0.611542	-0.515213	-0.162302	0.460511	-0.0275313	-0.50318	0.945089	-0.21662	-1.06456
BS_912NX4Y0	LGG	6.38685	0.132053	-0.221614	1.19609	-0.448214	-0.0900928	-0.282298	-0.187789	-0.485066	-0.319197	-0.285631	-0.481037	1.21336	-0.608791	-0.933621
BS_6NTXGQAC	LGG	8.33138	0.516091	0.700351	-0.105688	-0.0534993	0.862057	0.398639	0.735298	0.554959	-0.862918	1.566	0.824	0.456619	-0.0648118	0.470125
BS_F4E8R9VY	LGG	6.34013	0.275441	0.596157	1.00376	-0.725559	0.249404	0.746692	-0.0676335	0.929656	0.349592	-0.772042	-0.085892	-0.730934	-0.520467	-0.916681
BS_5PEFNDCY	LGG	6.44329	0.547516	-0.761398	-0.868468	-0.452989	0.614212	-0.562016	-0.717968	-0.110167	-0.223043	-0.608977	-0.613526	0.786818	-0.442169	-0.873144
BS_MQCKXD60	LGG	5.88068	-2.33631	-0.291161	-1.30704	-2.06383	-0.779205	-1.27765	-0.650956	-1.54088	0.822678	0.343262	-0.684552	-0.859031	1.14488	-0.0743369
BS_F6V1Y4QS	LGG	5.91034	-0.538439	2.1951	1.34419	1.21199	0.0726467	1.79845	1.22268	0.487208	1.8385	0.689336	1.40551	-0.217401	1.70909	-0.462748
BS_QB7YGKN1	LGG	6.60693	0.97241	-0.476679	1.24543	-0.195688	0.486628	0.63878	-0.142197	-0.446039	-0.750435	0.192178	-0.0829886	-1.51984	-0.490258	-0.071873
BS_Z1A875MW	LGG	6.84979	0.497541	1.48107	1.89455	-0.168142	0.231888	1.25955	0.421811	1.27802	-0.587255	0.180815	0.174036	0.00842667	0.338091	-0.478575
BS_KVAJYZ6F	LGG	6.6869	0.976701	-0.848506	1.63564	0.0432075	0.527454	0.254148	-0.111786	0.00278721	-0.763465	-0.538292	-0.109821	-1.15435	-0.364474	-0.355229
BS_ARFQ1WG3	LGG	6.29215	0.837206	0.0120659	0.0107529	-0.436156	-0.347619	0.382986	-0.25503	-0.014349	-0.206291	-0.357304	-0.179171	0.311803	-1.12445	-0.660314
BS_X9EGD530	LGG	7.99765	0.663583	1.05461	0.652056	0.0151197	0.383178	0.887442	0.68801	0.599007	-0.78081	1.39323	0.475405	-0.699819	-0.824055	0.725529
BS_E94QRJDW	LGG	7.20738	0.916056	1.26484	1.02348	-0.275552	0.61076	1.35721	0.400901	0.150198	-0.0283426	-0.0596659	0.500991	-0.127792	1.04087	-0.750563
BS_25T139TX	LGG	8.50163	1.14858	-0.253637	0.63468	-0.133156	1.29756	0.852607	0.341077	1.07788	-1.19394	0.190284	0.25737	-0.0523064	-0.109209	-0.322253
BS_9755PSCS	LGG	5.70994	0.504781	-1.12056	0.802173	-0.363036	-0.203702	-1.0195	-0.157676	-0.958046	0.0428285	-0.843052	-0.387051	-0.992964	-0.666748	-0.541626
BS_S7CZY2CH	LGG	7.84384	0.784745	0.884291	1.25748	-0.145069	0.379084	0.807813	0.891763	-0.089391	-1.08427	0.13558	0.689352	-0.480294	0.452143	-0.634708
BS_9RT63JD9	LGG	5.7943	0.733723	-1.00048	0.810713	-0.192776	-0.106127	-1.1273	-0.544431	-0.635618	-0.454842	-0.196958	-0.516719	-0.206379	-1.00215	-0.820467
BS_N210XMKR	LGG	7.23263	0.690745	-0.878999	0.672548	-0.340394	0.375442	0.219178	-0.512245	0.724066	-0.854926	-0.356779	-0.466739	-0.0948639	0.0416444	-0.967703
BS_8SKZ7BRN	LGG	5.6635	0.0471462	-0.495249	1.27046	0.944019	-0.603338	-0.459279	-0.568116	-0.198331	0.066174	-0.268335	-0.458941	-1.46662	-0.875627	-0.870495
BS_J6VKB1VE	LGG	7.92324	0.893287	-0.530645	0.558565	0.261979	1.46066	0.882778	0.729383	1.47238	-1.18629	0.425346	0.875939	-0.0864724	-0.0409711	0.252519
BS_9P9MB8X8	LGG	7.14389	1.20454	0.984315	0.996984	-0.121888	0.584801	1.86503	0.125296	2.79434	-0.365049	-0.0324527	0.186218	-0.825532	0.944949	-0.120742
BS_JH29M4KG	LGG	7.99811	0.261149	0.612219	0.039447	-0.581771	0.938279	0.517724	0.270987	0.240632	-0.588355	-0.136262	0.348236	0.1354	0.469508	-0.619117
BS_9BJARSX3	LGG	8.11027	0.85746	1.58559	0.895461	-0.403199	0.932054	1.45405	0.64959	1.32349	-0.954995	-0.759345	0.604727	-0.818303	0.621845	-0.117951
BS_2YCJV2VV	LGG	6.78623	1.42681	1.93024	0.834047	0.257062	0.248679	2.01148	1.46549	1.19568	-0.0443224	1.30635	1.46894	-0.795283	0.610932	-0.115206
BS_5NWDARXG	LGG	8.33362	0.942182	0.0275255	-0.00489509	-0.156403	0.737693	-0.0463731	0.420783	0.842977	-0.931916	0.357443	0.531457	0.584305	-1.08172	-0.765252
BS_ZVX2GRD6	LGG	6.5728	0.386073	1.32779	0.131617	-0.51237	0.00364111	1.8085	0.701553	0.509809	-0.0200977	-0.0801464	0.635537	-0.716007	0.769929	-0.242946
BS_2KJ2YAZR	LGG	6.91273	0.581223	0.573797	0.359363	0.597075	0.438808	1.05919	0.345623	0.943625	-0.429583	-0.0663043	0.362813	-0.839484	0.284833	-0.620035
BS_HC5M8JTC	LGG	8.4905	1.11586	0.99799	0.61707	-0.10251	0.594256	0.915077	0.63667	1.64587	-0.700215	1.21152	0.679603	0.544674	-0.351505	-0.0379824
BS_1G3WYEN3	LGG	6.65579	0.827419	0.425852	1.29546	-0.246149	0.0864679	0.268718	-0.393217	1.10907	-0.178511	0.261123	-0.372263	1.10263	-1.04112	-0.719586
BS_3G3KWY18	LGG	6.97462	0.720475	0.562832	0.437198	-0.152157	0.440885	0.462048	0.0771142	1.22137	-0.762184	0.256935	0.117349	-0.493404	0.372276	-0.911378
BS_GPEGRCCT	LGG	8.31924	0.523409	0.43747	0.211322	-0.41402	0.880313	1.33823	0.238149	1.51631	-0.388819	-0.293469	0.362954	-0.350208	0.60409	-0.319993
BS_YCREDZTJ	LGG	7.29128	-0.0649045	1.3361	-0.165737	-0.473258	0.915188	1.07038	-0.509517	1.1807	-1.57908	-0.388254	-0.499546	-0.441087	1.00903	-0.21321
BS_EYSS0ZDS	LGG	6.63257	-0.176065	0.802263	0.336232	-0.294647	0.488191	0.733279	-0.119101	0.380422	-0.787687	0.00251249	0.0366749	-0.305728	-0.0692422	-0.935429
BS_B0SVFK4P	LGG	8.87701	0.211521	2.54012	1.03046	-0.336266	1.03625	1.54199	1.4164	1.28367	-0.426356	1.07066	1.14169	1.3213	-0.227278	0.583983
BS_T3H5AY8A	LGG	8.20044	0.0664281	2.68019	0.468383	-0.525267	0.530185	1.46364	0.320974	3.16602	-0.882874	1.04941	0.393001	0.687613	1.0198	-0.144884
BS_24AHZ9ZW	LGG	7.79977	0.846686	1.03217	0.47242	-0.0369293	0.436984	0.575426	0.444778	1.0611	-0.70972	0.360344	0.60133	0.579649	0.197461	-0.522232
BS_C51RB0YR	LGG	7.03109	0.727825	1.27749	0.880679	-0.522847	0.221181	1.01436	-0.010404	1.49601	-0.00501069	-0.43744	0.230429	-0.314713	0.679613	-0.612623
BS_7XRN3CFX	LGG	6.30967	0.588295	0.850573	0.556158	-0.529424	0.134322	0.780158	-0.683983	0.880756	-0.553587	-0.739439	-0.601241	0.244267	-0.418763	-0.942234
BS_X91K8KMG	LGG	8.88511	0.425247	1.5255	-0.178343	-0.291109	0.558229	1.81225	0.577496	1.06434	0.403154	0.707062	0.555237	0.349305	0.16012	-0.253712
BS_4Z2F4P9N	LGG	7.14159	1.4068	1.73987	1.24231	0.109808	0.406057	1.94914	0.702454	2.48483	0.334877	1.45622	0.92824	-0.884923	0.507587	0.465952
BS_7H4RFCW9	LGG	9.34111	0.771963	0.674338	0.559247	-0.769155	1.26065	0.953756	1.32288	0.0715978	-0.674595	-0.926733	1.10237	0.560639	1.16354	-0.152684
BS_6VF6VPCG	LGG	7.67396	1.34737	0.841566	1.09387	0.00126407	0.514064	1.36205	0.654656	0.532069	-0.156977	0.141418	0.727824	-0.0513423	0.889599	-0.0258054
BS_SQX5E15Z	LGG	8.98939	1.63915	0.47358	1.34633	-0.251914	0.923507	0.995975	0.661689	0.82251	-1.12732	-0.293626	0.704408	0.742012	0.328114	0.117988
BS_9DFBHHB5	LGG	7.64414	-0.0369268	0.337733	0.320697	-0.443629	0.745292	0.771948	-0.0638025	1.14426	-0.468531	0.0822137	0.104795	-0.104633	-0.0235414	-0.792733
BS_47SJZ3PH	LGG	7.54644	1.32389	-0.0655094	0.24359	-0.110436	0.270653	0.893974	-0.230763	2.18484	-1.15498	-0.787604	-0.0662608	-0.588657	0.199755	-0.495633
BS_2EMW8ZG3	LGG	7.11908	1.11724	0.222682	0.742445	-0.334358	0.284441	0.728765	-0.460151	0.615673	-1.28247	-1.06479	-0.417679	-0.0776796	-0.645965	-0.74696
BS_B3M5SGPA	LGG	6.17271	0.171306	1.99579	-0.277031	-0.815759	-0.176028	1.86117	-0.857147	1.57149	-0.184834	-0.88651	-0.590336	-1.23138	0.739637	-1.17505
BS_DEHJF4C7	LGG	7.90478	1.06173	1.52244	0.777129	-0.221883	0.572815	1.99007	0.188889	1.78788	-0.570608	-0.511021	0.266488	-0.300685	0.67547	-0.180083
BS_E3EJHXQV	LGG	8.72747	0.684418	0.893092	0.592464	-0.34751	0.698923	1.64408	-0.00671509	1.10738	-1.04394	-0.782829	-0.0167982	-0.0730868	0.863922	0.222881
BS_FJZPQZ2C	LGG	7.9206	0.935121	1.20917	0.953629	-0.331201	0.531231	0.908909	0.206299	1.57845	-0.962839	-0.533066	0.293266	0.566009	-0.784323	-0.718732
BS_A46RDWGM	LGG	6.06602	1.45978	-0.348817	0.446867	-0.112895	0.120914	1.04572	-0.553565	0.049022	-0.557105	0.366587	-0.433378	-1.03589	-0.617781	-0.722318
BS_68BW2163	LGG	6.03691	1.2206	-0.18795	0.194442	0.371002	0.0363709	0.952484	0.00118942	-0.0291166	-0.937022	-0.225686	-0.190243	-0.0559362	-0.722157	-0.856788
BS_8RCR7Y4B	LGG	7.02731	0.656209	0.256592	0.894426	-0.321032	1.13498	0.862716	-0.130484	0.45647	-0.363105	-0.116239	-0.104238	-0.0485968	0.268216	-0.805863
BS_M8WP5T16	LGG	7.38843	0.129654	1.03616	0.124863	0.152406	1.51841	0.771126	0.987029	0.747267	0.436219	0.722065	1.30763	-0.139268	0.802987	-0.403885
BS_0Y66ZBWE	LGG	5.42178	0.738765	-0.698904	-0.430881	0.128678	-0.516047	0.164605	-0.982615	-0.540803	-0.615252	-0.572041	-1.00931	0.867542	-1.27454	-0.845911
BS_EHVYJAVA	LGG	6.54901	1.27335	-0.509742	0.520384	0.0370658	0.245464	-0.375263	0.0054683	0.0538466	-1.06233	-0.398454	-0.00635363	0.545928	-0.664919	-1.02391
BS_G7AGNB5G	LGG	5.78066	0.923403	-0.616684	0.222014	0.0358955	0.161887	0.237424	-0.844979	0.0406848	-0.0364305	-0.323639	-0.815277	-1.40585	-0.903266	-0.818548
BS_GWCRMKE6	LGG	8.02446	1.1155	-0.27866	0.258844	0.196938	0.623936	-0.525623	0.257683	0.618383	-0.867869	0.389604	0.342594	0.869855	-0.796347	-0.442959
BS_QC3XCE6X	LGG	5.09975	0.436047	-0.502693	0.290338	-0.428217	-0.796574	-1.08208	-0.93371	-0.946022	0.0731823	-0.793792	-1.05379	0.823302	-0.956484	-1.22584
BS_E4QK839R	LGG	5.57822	1.02034	-0.962369	0.569099	-0.436429	-0.293966	-1.59254	-0.803757	-1.30762	-0.545774	-0.585475	-0.810552	0.748608	-0.604944	-0.894896
BS_0T17SY47	LGG	6.01347	0.489071	-1.17337	0.0475905	-0.575734	-0.4696	-1.49006	-0.82458	-0.710123	-0.700398	-0.721676	-1.00325	1.18799	-0.45472	-0.646948
BS_HSHN8PBB	LGG	8.20903	0.5221	0.0934521	-0.15451	-0.107559	1.67875	-0.0971526	-0.151203	-0.0270688	-0.957954	0.255521	0.0195844	-0.131518	-0.167581	0.100992
BS_0J9SHHSC	LGG	7.535	0.864869	0.197489	0.824731	0.329803	1.3075	0.323399	0.205985	0.348358	-0.775583	0.574551	0.24716	-0.592354	-0.657655	-0.670691
BS_SDA4RMMG	LGG	5.91233	0.439081	-0.0670895	-0.479858	0.0799539	-0.296196	-0.165614	-0.610262	-0.221809	-0.305725	0.212456	-0.396878	0.741125	-0.545365	-0.674789
BS_DPF1CX0G	LGG	6.11781	1.00397	-0.332872	-0.00465952	0.215453	0.676738	0.254431	-0.37286	0.259135	-1.01933	0.119356	-0.245318	-0.460982	-0.030276	-0.850705
BS_0SCXXM6N	LGG	8.73038	0.452421	0.231057	0.553635	0.0913303	0.89611	0.444198	0.629303	0.619918	-0.1595	0.134096	0.701226	0.358423	-0.840146	-0.454825
BS_66ABA973	LGG	6.29793	0.946124	-0.67221	0.024803	-0.076929	0.238282	0.00971194	-0.496111	0.52213	-0.94907	0.0841216	-0.35607	-0.54878	-0.28595	-0.764005
BS_Z7Y2466H	LGG	7.42512	1.08472	0.305957	0.884214	-0.331751	0.696169	0.352369	1.2854	0.063431	-0.167077	-0.177456	1.02049	-0.0412448	-0.185568	-0.368819
BS_NQB91P48	LGG	7.22622	0.478247	0.351809	0.954884	0.938231	0.4034	0.426799	0.3841	0.50125	-1.23628	0.608327	0.44286	-0.894583	-0.251995	-0.159924
BS_HQ5BJ6MW	LGG	7.30895	1.11883	0.407094	1.48038	0.127968	1.06656	0.310572	0.947299	0.569638	-0.633279	0.263529	0.738625	-0.69036	-0.41174	0.163061
BS_Z0AVVB1V	LGG	7.54286	0.591877	0.640047	-0.320771	0.221008	0.381365	0.598555	0.242395	0.509645	-0.817246	0.500269	0.403548	0.160335	-0.124266	-0.277945
BS_06AMMCXR	LGG	7.58538	0.781965	1.13742	0.466317	1.08941	0.659682	1.70877	1.36499	0.759945	0.0315871	1.21785	1.79722	-0.289626	0.583542	-0.132625
BS_GCA4GET3	LGG	6.50413	1.34782	-0.667644	0.660034	0.206246	0.109766	-0.0266802	-0.0946028	0.376009	-0.677596	0.0925874	-0.162224	1.10781	-0.776705	-0.488177
BS_ET8CJXSF	LGG	6.48736	1.12764	-0.413003	0.233522	0.0539851	0.0455657	-0.241721	-0.511079	-0.0754427	-0.673769	0.0213828	-0.480299	0.89219	-0.899344	-0.836775
BS_063ERW0R	LGG	5.94788	0.854581	-0.526567	0.401464	0.211817	-0.141569	0.132123	-0.552615	0.314542	-0.732546	0.156465	-0.439385	0.489855	-1.02078	-0.500691
BS_CB6VK7PB	LGG	7.26655	0.536465	0.865125	0.126764	0.119818	1.10389	1.40876	-0.058804	0.615418	-0.352295	0.38841	0.286551	-0.552388	0.773353	-0.42197
BS_K7MVS0Z7	LGG	6.61676	0.894604	-0.117712	-0.0419161	0.16296	0.327014	0.406753	-0.249111	0.547113	-0.569981	0.433893	-0.024146	-0.600265	-0.238313	0.0756843
BS_55P8HPYD	LGG	7.12725	0.951583	-0.376612	-0.355267	-0.0842915	0.207311	0.394921	-0.586673	0.0954407	-1.14406	0.179497	-0.352496	-0.813779	-0.342727	-0.538545
BS_SDZY6RZ3	LGG	6.95195	1.05363	0.0267077	0.404388	0.969318	0.533612	0.628864	-0.093432	0.780649	-0.826225	0.111263	0.161258	-0.123362	-0.393776	-0.646495
BS_Z6BWR941	LGG	6.3389	0.504056	-0.753388	-0.35253	-0.360204	0.285766	0.118672	-0.660084	0.113215	-0.522909	-0.293828	-0.371691	-0.484826	-0.406898	-0.502173
BS_42Y3YANN	LGG	7.08142	0.386824	0.954006	-0.0603764	1.81698	0.488834	1.22508	0.458898	0.0802705	0.385866	0.308126	0.681654	-0.630599	0.417538	-0.088073
BS_NPQJ20KX	LGG	6.38161	0.495392	0.400197	0.0742319	0.377264	-0.0727132	-0.0433947	0.212744	0.382308	-0.758868	0.0682713	0.229068	0.243794	-0.0444848	-0.478188
BS_FJWZ3M7V	LGG	6.53814	0.651122	0.804302	0.504423	-0.0406846	0.556379	1.06706	0.144464	1.03662	-0.578466	0.110467	0.36142	-0.692185	0.323282	-0.735838
BS_ZV9Z3SY6	LGG	7.26783	0.878043	0.658914	1.33397	-0.22405	0.401672	0.551917	0.490807	0.972112	-0.971064	0.814252	0.534826	-0.0155167	-0.527161	-0.342153
BS_2WPQ8YCW	LGG	7.49707	0.289626	-0.0188738	0.407261	-0.344001	0.327948	0.251973	-0.23969	-0.100169	-0.728325	0.30973	-0.0265732	-0.640274	-0.54162	-0.719203
BS_RWJZFTP9	LGG	6.9629	0.90933	-0.0406143	0.963935	-0.0972783	0.620994	-0.00229892	0.0250117	0.628428	-0.839597	0.700026	0.0642406	-0.570276	-0.455533	0.972277
BS_A1VEGWTR	LGG	5.78371	0.940826	-0.279002	0.381023	-0.221772	0.0396713	0.209367	0.0167107	0.70098	-0.900479	0.0666594	-0.160193	-0.970532	-0.810647	0.156348
BS_JMHG7GCN	LGG	6.78868	0.891869	-0.260371	0.308216	-0.342914	0.351216	0.0950356	0.0123013	0.072054	-0.757347	-0.285985	-0.0293252	-0.121064	-0.157888	-0.822676
BS_VR7FR1NE	LGG	5.96662	0.561915	-0.296589	-0.15252	-0.120731	-0.11317	-0.185743	-0.00421437	0.396434	-1.04035	-0.903961	-0.156758	0.277832	-0.328345	-1.00798
BS_X16PENSA	LGG	7.43203	0.538188	-0.109151	0.308725	0.128565	0.470672	-0.26342	0.379857	0.287671	-0.985805	-0.0592226	0.375436	0.244565	-0.445131	-0.772283
BS_21RE8W46	LGG	6.76156	0.0211517	-0.250989	-0.194441	-0.651901	0.0402985	-0.358833	0.166975	0.457487	-0.627605	-0.145052	0.00508848	0.426598	-0.255851	-0.460947
BS_R244Z0WX	LGG	7.19741	0.100085	-0.109034	-0.628028	-0.39461	0.187917	0.00995488	-0.252828	0.740318	-1.26153	-0.96214	-0.0905386	0.0410591	-0.263803	-0.805914
BS_4Y6BCYK5	LGG	6.182	0.141816	0.864218	-0.0193647	-0.403885	-0.155203	0.31397	-0.278158	0.018293	-0.48508	0.199682	-0.0532307	0.0143635	0.513837	-0.570208
BS_9SJWWYQ4	LGG	6.28141	1.09752	-0.188574	0.182888	-0.125251	0.110701	-0.060607	0.07634	0.160027	-1.12217	-0.102423	-0.00870031	0.0715566	-0.455379	-0.274212
BS_8J3B6ZB6	LGG	7.28026	0.533746	0.494405	0.239468	-0.0694913	0.55708	0.474629	-0.0176936	0.0929779	-0.0658507	0.267709	0.151008	-0.371098	0.0680497	-0.373042
BS_SXRS2P6T	LGG	7.28062	0.63616	0.96216	0.589243	0.00116227	1.40109	1.44059	0.174556	0.879717	-0.283678	0.205981	0.380082	-0.415956	0.541882	-0.605506
BS_NRFQEQKP	LGG	5.97992	0.656599	0.449124	0.487219	0.106898	0.345907	0.861158	0.190646	-0.0234902	0.366402	0.0247681	0.271657	-1.37101	0.3797	-0.899489
BS_3Q0GTSYH	LGG	6.57436	0.805842	-0.212687	0.290085	0.235054	0.118258	0.225614	6.83045e-05	0.690449	-1.03947	0.0878116	0.0527482	-0.298504	-0.487394	-0.557098
BS_CGB2WS2A	LGG	6.31696	1.02172	-0.12801	0.562117	0.464241	-0.246013	-0.272839	-0.612062	0.0920013	-1.05525	0.178205	-0.506683	1.01285	-0.78083	-0.525491
BS_EN2VK7NY	LGG	7.34088	0.510715	1.81972	1.04385	1.19015	0.616708	1.26282	1.24414	0.141974	0.205947	0.773687	1.47042	-0.29431	0.488925	-0.0720681
BS_S50KQEXV	LGG	7.13915	0.864311	0.020034	0.357124	0.0618794	0.313502	0.404679	-0.0702942	0.817702	-0.561186	0.345006	0.0448692	-0.0614189	0.240063	-0.233547
BS_GHNJ4CYC	LGG	6.86735	0.98413	-0.518243	0.271956	-0.343885	0.210308	-0.119748	-0.258655	0.463025	-0.911267	-0.0695294	-0.22835	-0.207512	-0.562472	-0.68753
BS_S4V9E1XJ	LGG	7.37933	0.918717	0.885775	0.506776	0.155586	0.465602	1.02487	0.94952	0.616693	-0.426012	-0.0399366	0.817314	-0.216265	0.0768978	-0.60941
BS_V89HGTET	LGG	7.54641	0.0982203	0.458004	0.431581	-0.342784	0.847371	0.173179	0.656833	0.0420742	-0.258466	0.0582593	0.413778	0.135978	0.00832255	-0.222214
BS_QH82PBMB	LGG	6.86283	0.78176	0.0828305	0.678879	1.6424	0.434847	0.982629	0.627033	0.715382	-0.76804	0.400944	0.965647	-0.644163	-0.0546875	-0.154898
BS_66HQ3E4Z	LGG	6.45485	0.888421	-0.204909	0.622167	-0.0695318	0.117346	0.108756	-0.402966	0.257885	-0.480137	0.300281	-0.282312	-0.56996	-0.48804	-0.735496
BS_5PV5N4HQ	LGG	6.88517	1.00059	-0.00241061	0.658888	-0.0188448	0.270821	0.199598	-0.0515115	0.348797	-0.527626	0.258527	0.0491951	-0.489164	-0.462789	-0.497079
BS_DSS3S5XD	LGG	7.63909	0.362382	0.935785	0.886	-0.212566	0.308366	0.331831	0.297492	0.809687	-0.854797	0.482488	0.46082	0.00921893	0.182617	-0.474224
BS_V3REENH9	LGG	7.85168	0.617923	0.219226	0.594833	-0.0782491	1.16878	0.227436	0.157438	1.56872	-0.853444	-0.14428	0.318409	0.264238	0.0901573	-0.927584
BS_MF9X3PKH	LGG	7.41459	0.574815	0.834178	0.673784	-0.23151	0.748038	0.712451	0.479938	0.327277	0.24577	-0.105458	0.476232	-0.3852	0.598472	-0.615149
BS_XKKB4MZV	LGG	6.62073	0.417698	-0.363678	-0.0350893	-0.0663357	0.318706	0.0578809	-0.550325	0.425089	-0.712287	0.441726	-0.255014	-0.755268	-0.819425	-0.548216
BS_A13BMEF5	LGG	6.82276	0.695948	-0.127013	0.644489	-0.0694613	0.656658	0.296762	-0.22034	0.397835	-0.836636	0.0772828	-0.135948	-0.784606	-0.434574	-0.476871
BS_Q3TBCK4V	LGG	6.34482	0.423638	0.739652	-0.294434	-0.10036	0.211708	0.886632	-0.174367	0.0628309	0.149385	0.53911	-0.0148286	-0.639444	0.123471	-0.414787
BS_49852ZBH	LGG	6.49508	0.609038	0.52552	1.18668	0.0568909	0.665357	0.468586	0.676975	0.129891	-0.134464	0.168468	0.574513	-0.216637	0.00723805	-0.87769
BS_JWSR581E	LGG	7.2655	0.70742	0.108777	0.0478909	0.311883	0.82328	0.793829	0.119789	0.677753	-0.466993	0.608064	0.164462	-0.423522	-0.332299	-0.0152329
BS_NRPG5K4K	LGG	7.06865	0.522443	0.515037	0.432033	-0.147257	0.620383	0.217647	0.208894	0.70485	-0.622381	-0.0219312	0.255172	0.219598	-0.35412	-0.379846
BS_PEP9NZXN	LGG	6.0496	0.885469	-0.292737	0.236952	-0.103438	0.232512	0.230216	0.347332	0.245572	-0.929113	-0.126651	0.227934	-0.877583	-0.389429	-0.429801
BS_VW85Q4XJ	LGG	7.87649	0.730003	1.02783	0.425392	0.00102336	0.827465	1.29331	0.762784	1.26312	-0.493904	-0.0578982	0.780189	-0.460556	0.208347	-0.897555
BS_T1W4JA94	LGG	6.85448	1.03676	0.226975	0.398632	0.12337	0.541696	0.553031	0.0923203	0.754507	-0.961146	0.924286	0.207123	-0.755817	-0.176817	-0.192996
BS_ZTWGFWTX	LGG	7.36136	0.103101	1.31734	0.563939	-0.400648	0.489825	0.999954	0.226841	0.446342	-0.903229	0.823225	0.390048	-0.580681	-0.00473937	-0.44097
BS_YVMEEBKC	LGG	6.87464	0.57052	-0.039862	-0.244763	-0.146556	0.334987	0.279153	0.0283592	0.414484	-0.576911	-0.0441257	0.148446	-0.35925	-0.261399	-0.440069
BS_XGSA3GQE	LGG	6.7884	0.517521	-0.0921514	0.0557099	1.01584	0.320323	0.207869	-0.0990251	0.291775	-0.413055	0.478548	0.1944	-0.872043	-0.200016	-0.452495
BS_YZ2Z1Q6Y	LGG	6.215	-0.467065	0.0247531	-0.967697	-0.618328	-0.221751	-0.129962	-0.353075	-0.218846	-0.191029	-0.274872	-0.367707	0.21937	-0.525745	-0.416738
BS_2ADZNNV4	LGG	6.63552	0.564977	-0.364503	-0.348816	-0.488486	0.163468	-0.487689	-0.557426	0.850842	-0.0339916	-0.824277	-0.397816	0.0170387	-0.29347	-0.988491
BS_4BWB0FA0	LGG	7.40422	-0.158925	0.721723	0.787068	-0.0816753	0.21241	0.0798362	0.545541	0.727413	-0.642096	-0.281779	0.48064	0.0440705	0.181938	-1.11501
BS_F8N6CFQE	LGG	7.50909	1.25968	0.215373	1.41744	0.295962	0.776858	0.633672	0.54955	0.414456	-0.700829	0.781059	0.662266	-0.100283	-0.943445	0.0599201
BS_4HQ3T2NC	LGG	7.15962	1.2446	-0.00109747	0.778925	0.00127697	0.312131	0.135115	0.349175	0.827459	-0.968443	0.406139	0.259501	-0.0986663	-0.605739	-0.244621
BS_H3FE3TH9	LGG	6.87235	0.661617	-0.0713789	0.307951	0.0577107	1.3068	0.225674	-0.28983	0.393263	-0.5924	0.174215	-0.133893	-0.320335	-0.0551433	-0.442388
BS_BPSTSCBJ	LGG	8.53772	0.317966	0.321519	-0.174084	-0.454761	0.86938	0.430183	-0.136365	0.110471	-0.519112	-0.046148	0.111151	0.164479	-0.0546419	-0.322711
BS_17WYVEEC	LGG	5.93031	0.976072	-0.49018	0.197508	0.119337	0.300194	0.431805	-0.565575	0.331012	-0.751553	0.230198	-0.325922	-0.63596	-0.51024	-0.413555
BS_52DAPP1Y	LGG	6.56699	0.48266	-0.433046	0.229048	-0.000149261	0.607584	0.445099	-0.152857	0.528789	-0.727706	-0.0414234	-0.0916311	-0.954795	-0.181227	-0.728048
BS_NB5XWMJT	LGG	7.45456	0.355446	0.791896	0.738284	-0.09091	0.631461	0.0575617	0.620784	0.507246	-0.380581	-0.706097	0.639647	0.384308	-0.229635	-1.40862
BS_470DYRJQ	LGG	7.44385	0.948244	0.282894	1.09165	0.481101	0.50453	0.289459	0.0940991	0.707425	-0.495288	0.586242	0.158923	1.44538	-1.28865	-0.292674
BS_42DY6WS7	LGG	6.59643	0.976844	-0.112419	-0.0746073	-0.0465095	0.461984	0.390897	-0.294738	0.210613	-1.09075	0.107027	-0.180856	-0.598909	-0.249953	-0.620524
BS_DV86M0Y7	LGG	7.04199	1.21816	0.0322831	0.938185	0.482261	0.366278	0.310074	0.122887	1.08198	-0.830367	0.20088	0.165985	1.35285	-0.687563	-0.65361
BS_VARR255N	LGG	7.82957	1.1627	0.0904611	-0.0332103	0.294798	1.16724	0.15375	0.357945	1.09407	-0.759379	0.392988	0.468197	0.202564	-0.732501	0.0979626
BS_MBSTWZA6	LGG	7.27	0.313626	1.02152	0.225224	0.0854531	0.857519	0.81575	0.0853363	0.214444	0.105122	0.408216	0.454527	-0.555688	0.90714	-0.550031
BS_GYA4V1RD	LGG	6.34737	1.1304	-0.320789	-0.0703968	0.0684065	0.153404	-0.138661	-0.485065	0.414444	-0.422448	-0.0120301	-0.39526	0.992689	-0.734984	-0.643263
BS_JVA2NQFF	LGG	6.67576	0.832759	0.109825	0.544167	0.0161648	0.575048	0.405149	0.116346	1.40326	-0.749651	-0.0835519	0.270198	-0.704253	-0.30287	-0.723988
BS_7Z93ZYMS	LGG	7.47782	0.77316	0.00668548	0.524422	-0.0636882	1.20664	-0.10004	-0.0704802	0.405464	-0.642308	0.436546	0.126001	0.162671	-0.34643	-0.245651
BS_BN986DF6	LGG	6.88583	0.729533	0.323122	0.421635	0.255562	0.79479	0.747185	0.0094763	0.371431	-0.803452	0.310992	0.278141	-0.607142	-0.377261	-0.413185
BS_0WVJYM9R	LGG	6.52704	0.765878	-0.49455	-0.316975	-0.243724	-0.129707	-1.09144	-0.0333775	-0.606247	-0.861859	-0.456342	-0.0851539	1.61926	-0.560556	-1.15291
BS_C6SKJG3N	LGG	7.09574	0.842497	0.284638	0.33371	-0.201431	0.370107	0.131142	0.597481	0.395422	-0.2717	0.00967331	0.436854	0.245474	-0.109477	-0.41315
BS_GYXSDZ56	LGG	7.34481	0.384401	0.501501	0.309426	0.091764	0.446698	0.251745	0.556024	0.766747	-0.564132	-0.326477	0.549159	0.132364	0.115073	-0.933418
BS_VP3C8WZT	LGG	6.80086	0.45544	0.446159	-0.403361	0.479978	0.570393	0.55059	-0.390386	-0.187383	0.144715	0.641104	-0.110143	-0.977323	-0.464458	-0.512886
BS_775HDFNY	LGG	7.07838	0.593629	0.722563	0.896938	-0.0341496	0.496452	1.01754	0.94771	0.553747	-0.415775	0.340049	0.746415	-0.696495	0.492944	-0.30585
BS_KEA474HN	LGG	6.6544	0.966116	0.669685	0.209154	-0.272701	0.435444	0.62579	0.572559	0.551868	-0.258442	0.575123	0.479069	0.149426	-0.121777	-0.287661
BS_M8M56Z4Y	LGG	7.51695	-0.374317	0.756825	0.0536202	-0.297318	0.282582	0.480584	-0.0801669	0.452214	-0.424443	-0.324647	0.143251	-0.334173	0.0520724	-0.623769
BS_PK18H7E7	LGG	7.75233	0.556847	0.598474	0.794458	0.892302	0.570787	1.09158	-0.00530851	-0.56953	-0.0272048	0.252477	0.23769	-0.837746	0.130861	0.159469
BS_SHMC4902	LGG	6.90112	0.556151	0.365865	0.552867	0.0988688	0.491959	0.567341	-0.179964	0.0851718	-0.437642	0.265235	0.0999878	-0.538946	-0.162907	-0.648711
BS_ZZMYDZJW	LGG	7.40823	0.837922	0.533254	0.769269	0.205287	1.338	0.521679	0.209482	-0.0943718	0.0601837	0.689908	0.363674	-0.252153	-0.249355	-0.35737
BS_M4TTKPNR	LGG	7.70359	0.381582	1.06091	0.724189	0.186414	0.43308	0.485529	0.953148	0.150618	-0.128959	0.299565	0.972849	0.661985	-0.538482	-0.756964
BS_8VAZSJEN	LGG	7.12921	0.519203	1.16798	0.76802	0.35752	0.187988	0.703164	0.937887	1.08363	0.0573205	-0.406603	0.908993	-0.275394	-0.598376	-0.793411
BS_YY5B2XDD	LGG	6.99421	0.477453	1.32304	0.244987	-0.483809	0.142294	1.25213	1.45168	0.356503	0.290044	0.82295	1.41354	0.870986	-0.0278673	0.215925
BS_K2VYFVKZ	LGG	7.5263	0.530974	0.748222	0.435539	-0.381858	0.841915	0.387195	0.26765	0.0340491	-0.446913	0.340225	0.414774	-0.0789244	-0.197207	-0.756102
BS_V72GX2AZ	LGG	7.32064	0.686176	-0.192494	-0.314081	-0.174509	0.773465	0.2999	0.123734	0.98594	-0.101644	-0.0479696	0.30597	-0.318387	-0.337764	-0.425825
BS_9Q6Z6VJC	LGG	6.45728	0.492003	0.191904	-0.433571	-0.015195	0.120842	0.103418	-0.542103	-0.0128938	-0.507841	0.0930859	-0.285712	-0.460207	-0.132798	-0.853354
BS_4C4MZ4NT	LGG	6.53232	-0.266923	1.68035	0.096719	-0.416926	0.389445	1.54271	0.2571	-0.558974	0.333157	0.849091	0.242194	-1.26086	0.599757	-0.875143
BS_V0Q1G94N	LGG	7.46	0.939372	-0.248752	0.196008	0.377761	0.550963	0.455984	0.107997	0.821136	-1.34192	0.156054	0.283322	-0.624658	-0.340291	-0.617394
BS_53GQKVEX	LGG	6.3815	0.189298	1.05762	-0.31959	-0.495582	0.19245	1.19314	-0.329423	-0.225838	0.0207255	0.969132	-0.0052907	-0.56103	0.825178	-0.469431
BS_QRNSKFMS	LGG	7.17515	0.998758	1.27769	1.30192	0.0481842	0.400664	1.35302	1.26897	0.756278	-0.297976	0.182723	1.1176	-0.769371	0.253131	-0.603458
BS_H8A9PSYA	LGG	6.82831	1.14004	-0.65314	0.110305	0.062658	0.584119	-0.0182649	-0.497666	0.217904	-0.836994	0.238694	-0.35874	0.202738	-1.15105	-0.18109
BS_6N3AFF66	LGG	6.34792	1.03959	0.0859829	0.818862	0.511634	0.495498	0.274178	0.487519	0.403775	-0.529949	0.326594	0.272648	-0.859269	-0.432811	-0.646517
BS_4A45GGSW	LGG	6.80529	0.887852	0.407677	0.59921	1.63874	0.410224	0.632524	0.095149	0.666927	-0.597797	1.0522	0.371343	-0.676716	0.179287	-0.12187
BS_T0RKFEKR	LGG	8.02457	1.05738	0.458167	1.89382	2.24672	0.534931	0.634878	1.4564	1.26033	-0.937696	0.0767849	1.47136	0.71252	0.0583202	-0.0614745
BS_Y0PCBNJV	LGG	6.77608	0.846079	-0.367833	0.0768509	0.218605	0.170926	0.171795	-0.523247	0.556107	-0.305921	0.140802	-0.270599	-0.470641	-0.173675	-0.671209
BS_7P83Z28P	LGG	6.65753	1.63228	0.402703	1.23796	-0.0165479	0.271461	0.869117	0.495274	0.393825	-0.869629	-0.357752	0.345496	-0.675921	0.219181	-0.323677
BS_Q79NP5YY	LGG	7.6595	0.874293	0.306399	0.659698	0.953824	0.564111	0.741813	0.743233	0.852503	-0.684827	0.231379	0.724908	-0.174574	-0.114923	-0.139526
BS_C7A2TYAC	LGG	6.98248	0.717031	0.202801	0.143366	-0.171141	0.835846	0.545598	-0.163185	0.555834	-0.666645	0.569256	-0.117904	-0.61293	-0.361279	-0.837527
BS_N1E0H8YQ	LGG	6.98542	0.112089	1.81431	1.57031	3.27648	0.0784753	1.36427	1.04845	0.726092	-0.612187	0.85802	1.28001	-0.413385	0.700099	-0.0343641
BS_WG203ECV	LGG	6.8475	0.527005	0.596745	0.00365236	-0.0982996	0.502801	0.383765	0.178837	0.321073	-0.521583	0.240093	0.303182	-0.200753	-0.115252	-0.232487
BS_EFEZB0ZH	LGG	8.05789	0.491218	1.15756	0.900824	0.132984	0.502999	0.65685	0.60887	0.232005	-0.543001	0.360189	0.648322	0.214758	-0.173915	-0.918829
BS_52426AMF	LGG	7.60997	1.26707	0.475724	1.04704	0.361785	0.831043	0.580494	0.631953	0.568187	-0.435025	0.786447	0.64552	1.28663	-0.738787	-0.156449
BS_S1KK7XRH	LGG	7.45474	1.14774	0.0335907	0.833145	0.0531358	0.832524	0.461654	-0.177687	0.458719	-0.603423	0.128963	0.0326394	0.111399	0.80734	-0.456021
BS_5YJEPPTP	LGG	6.92504	0.619008	0.674406	0.759801	-0.0366804	0.49917	0.35623	0.197683	-0.0426233	-0.327057	0.640651	0.279212	0.143726	-0.135797	-0.417198
BS_1ZVXF5FE	LGG	6.48522	0.535302	-0.637038	-0.983295	-0.563707	-0.055194	-0.397549	-0.615528	0.0922286	0.13262	-0.956476	-0.446299	-0.0774619	-0.51493	-1.09281
BS_E1CGF3KV	LGG	6.73849	0.173464	-1.31476	1.9197	-0.347532	0.63827	-1.05982	-0.0291242	1.18778	-2.1933	-0.141252	-0.218266	-0.810877	-0.0123199	0.216873
BS_W4HGV6E7	LGG	5.92831	0.393632	0.83621	2.39809	0.26344	-0.0309691	-0.21772	0.687254	1.2143	-1.57637	0.190529	0.459423	-0.0404589	0.0448391	0.0900188
BS_YA8RBGD8	LGG	7.53974	0.76399	1.03872	0.907458	0.48044	0.360722	1.08019	1.20402	1.03375	-0.657646	0.0801447	1.09304	-0.169803	0.910212	-0.312119
BS_02NZT8CE	LGG	8.32368	1.27675	0.156271	0.961927	-0.113737	1.19269	0.706144	0.559999	1.32118	-1.26307	0.0374495	0.530776	0.374862	0.065658	0.0601993
BS_6P50QTPP	LGG	6.72858	1.57581	0.746127	1.2343	-0.094926	0.403993	0.558216	0.901067	0.467417	-0.448288	0.402571	0.65416	-0.1041	-1.34023	-0.347559
BS_V7BJM89K	LGG	6.12564	1.15781	-0.141655	0.914661	0.192639	-0.0438073	-0.503695	-0.108764	0.862035	-1.38061	0.884904	-0.278547	0.890451	-0.639803	-0.339561
BS_4EN8D8Y4	LGG	7.59175	0.823049	4.96892e-05	0.926579	-0.179388	1.00888	0.257467	0.574223	0.396988	-0.927426	0.0283964	0.426978	-0.980036	0.410488	-0.21532
BS_KX6J8TRK	LGG	8.84455	1.06087	0.626719	1.87468	-0.116022	1.30499	0.025943	0.975729	1.03641	-1.53132	0.261698	0.762534	1.96729	-0.817785	-0.373871
BS_W3R88RFP	LGG	7.97344	0.524917	0.186977	-0.310917	-0.239199	0.634659	0.485328	1.55297	1.45742	-0.533891	-0.756428	1.27067	-0.19601	-0.027893	-0.140389
BS_5CMGN56B	LGG	7.57091	0.702286	-0.348564	-0.000753529	-0.171176	0.188856	0.223625	-0.232803	0.964317	-0.185027	-0.171002	-0.0429737	-0.0854971	-0.569892	-0.815425
BS_HA20Y4XY	LGG	6.37637	0.430943	0.116753	0.773526	0.0629565	0.347519	0.585951	1.00032	0.177256	0.0652767	-0.0951387	0.779537	-1.11108	-0.730352	-0.591106
BS_X59HSFGG	LGG	7.7728	0.827075	1.02778	0.257767	-0.222987	1.28053	1.04644	0.48921	-0.549747	-0.336128	-0.277884	0.471915	-0.286491	0.838993	-0.423105
BS_VP5Y45Z7	LGG	8.52817	0.682152	1.19138	0.550813	0.0308748	1.0832	1.48984	0.899945	1.04621	-0.794699	0.039627	1.02408	0.384033	0.363892	-0.397641
BS_ARBQDTT5	LGG	6.84472	0.807519	-0.659871	0.640372	0.361818	0.12689	-0.38219	-0.345714	0.699785	-0.365587	-0.30688	-0.212245	-0.0493283	-1.23535	-0.765118
BS_E0N3PTPN	LGG	7.43612	1.32177	0.246761	0.644331	-0.139542	0.421465	0.511678	0.0930754	1.01138	-1.24582	-0.105369	0.0622996	-0.48344	0.50058	-0.390996
BS_HX0S30NE	LGG	8.01048	0.978582	1.3098	-0.469965	-0.52613	0.763207	1.62672	0.596454	1.97601	-0.60395	-0.232283	0.730416	0.921533	0.887247	-0.346181
BS_BC936YNZ	LGG	7.49762	0.66525	-0.377577	0.483044	0.203141	0.642104	-0.212007	1.19068	0.841722	-0.706061	-0.0558689	0.865402	0.177303	-0.755836	-0.265636
BS_CTR5X93B	LGG	7.32388	0.992547	-0.387863	0.209782	-0.127915	0.65739	-0.0321009	-0.34187	0.487341	-0.993634	-0.414133	-0.199994	0.420026	-0.698182	-1.07819
BS_NS7GSHB9	LGG	6.92113	0.612674	0.24722	0.13852	-0.252301	0.558049	0.901034	-0.106865	0.114808	-0.418451	-0.349372	0.0396594	-0.0120783	0.578149	-0.790007
BS_401R3KV0	LGG	7.29016	0.988577	1.06615	0.804437	0.0340843	0.461146	0.938761	0.617059	0.672512	-0.843572	0.529396	0.759352	0.408821	0.0492943	-0.260586
BS_YB2RXRHT	LGG	6.70097	0.770649	0.442507	1.03892	-0.0389147	0.198929	0.0359318	0.310649	1.12598	-0.820538	-0.0133982	0.238904	1.16034	-0.347258	-0.791864
BS_044XZ8ST	LGG	6.93567	1.21564	1.14038	1.45318	0.17339	0.283179	0.975712	0.386215	1.87916	-0.719283	0.276915	0.307383	1.07111	-0.22983	-0.674778
BS_014EVM2D	LGG	8.77862	0.933117	0.286407	0.868703	-0.0693199	1.64411	0.675617	0.782311	1.10747	-0.995064	0.510339	0.567254	0.550072	-0.329439	-0.218959
BS_JKXA3FQC	LGG	6.63181	1.05357	-0.518158	0.32285	-0.371904	0.253234	0.113595	-0.0527207	-0.0654284	-0.700027	-0.0265138	-0.0258802	-0.188067	-0.265125	-0.537646
BS_MY9D8XZ1	LGG	7.06689	0.467207	-0.361003	-0.181709	0.628794	0.430675	-0.412391	-0.282516	0.31334	-0.229044	-0.0756506	-0.171263	0.104302	-0.459849	-0.403532
BS_K5802F84	LGG	5.28893	-0.248392	-0.902089	0.0969085	-0.815211	-0.716788	-1.18755	-1.2315	-1.3424	0.331604	-1.25948	-1.24673	0.897422	-0.714141	-1.49662
BS_AP0SZ364	LGG	7.73417	0.704553	0.576016	0.833472	-0.191095	0.811843	0.291181	0.889675	0.503462	-0.446023	0.253638	0.733848	0.206671	-0.485745	-0.0947563
BS_3P20Q2C3	LGG	5.83029	0.345613	-0.158942	0.533587	-0.104306	-0.262077	0.506459	-0.94518	-0.485259	-0.362699	-0.51526	-0.988577	-0.277108	-0.847957	-0.66294
BS_4NF35AF6	LGG	6.1746	0.904669	0.790313	0.60329	-0.165804	-0.0962309	1.13868	-0.442753	0.262762	-0.0617058	0.177925	-0.109237	-0.590354	0.587201	0.0991129
BS_EBMCTR80	LGG	6.44654	0.924855	0.862696	0.680907	-0.202004	0.421563	1.33159	0.230564	0.713437	0.356936	0.497617	0.285281	-1.53274	0.608935	-0.663067
BS_D3YBV7KB	LGG	7.32746	-0.12309	1.44518	0.0941451	0.853872	0.283754	0.435096	1.70104	1.08118	-0.069104	-0.0380649	1.44478	-0.00575002	0.191365	-0.774168
BS_RRAEQZ97	LGG	7.03442	1.314	0.652289	1.12538	0.269657	0.470245	0.981481	0.398152	0.534511	-0.354302	0.744891	0.38304	0.278459	-0.278697	-0.129109
BS_YMAJC22S	LGG	5.32384	0.187025	-0.0449886	0.910282	-0.482209	-0.368883	0.531172	-1.1371	-1.00497	0.191835	-0.644069	-1.12852	-0.0796072	-1.01747	-0.734768
BS_2R9TCR03	LGG	7.43751	0.146773	-0.28048	0.701452	-0.136436	0.215631	-1.15437	0.264121	-0.0611309	-1.43111	-0.236669	0.377272	0.73034	-0.493919	-0.848903
BS_BKQZ550R	LGG	7.16482	0.548479	0.65941	-0.0711599	0.0152483	0.557025	0.889877	-0.145883	1.15733	-0.310371	0.21633	0.0335529	0.0250525	0.64933	-0.866815
BS_JFR750KD	LGG	6.39287	1.1586	0.72274	0.925978	0.41936	0.19486	0.801221	0.130885	1.31573	-0.235443	0.598667	0.234219	-0.3473	-0.29454	0.0476946
BS_3W07B2TG	LGG	7.04203	-0.0328416	1.21817	-0.917269	-0.31649	1.25362	0.878412	-0.358464	0.803439	-0.109087	-0.734977	-0.0377178	-0.787485	0.672544	-1.62205
BS_S458NMKH	LGG	6.55786	0.845189	0.259659	0.883395	0.0246163	0.532566	0.260114	0.469419	1.39753	-0.100801	0.00349629	0.364456	-0.146517	-0.491133	-0.491528
BS_YEQVW4ND	LGG	7.65091	1.19063	0.836598	1.39116	0.44173	0.389998	0.714985	0.0599866	0.840045	-0.751726	0.611878	0.229647	1.13287	0.0277749	-0.393199
BS_EYYMKWB7	LGG	6.55568	-0.567556	-1.39163	-0.00156294	-0.239525	0.926006	-2.07105	-0.872778	0.63727	-0.422537	-2.2222	-0.873132	-0.13915	0.660543	-0.591953
BS_T55Y4Z0Y	LGG	7.80997	-0.25704	1.94166	0.1617	-0.275989	0.844556	0.42509	0.722027	0.138506	-0.629094	1.25626	1.00005	1.54509	0.356668	-0.227847
BS_13CGKADW	LGG	6.58493	1.02625	-0.456455	0.605679	0.4955	-0.0758188	-0.189335	-0.424718	0.781433	-0.480373	0.0707643	-0.34987	1.305	-1.26262	-0.613065
BS_WCRKYV0T	LGG	5.06966	-0.142943	-0.733379	0.506756	-0.197517	-1.17649	-1.32527	-1.43722	-1.37722	0.0615197	-1.15291	-1.58792	1.62599	-0.825563	-1.76688
BS_AG3D3435	LGG	7.38572	0.657317	-0.941532	0.651313	-0.218034	2.67586	-1.79769	-0.0535349	0.924876	-1.19093	-0.838769	-0.219665	0.59724	-0.231009	-0.240096
BS_N6NE6B3W	LGG	4.97527	-0.0930025	-1.21572	-0.0771052	0.206277	-1.15686	-0.868678	-1.00546	-1.05583	0.476636	-1.01821	-1.21218	1.23161	-1.2001	-1.36248
BS_R634WKN7	LGG	8.10032	0.685103	-0.0171714	0.197543	0.182445	1.3669	-1.08124	0.526614	0.42625	-1.47621	-0.593879	0.387739	0.769596	0.27596	0.550711
BS_0X9EGHY2	LGG	5.67316	-2.03417	-0.569216	-1.9399	-1.99344	-1.03854	-1.48761	-1.42201	-2.51061	2.56391	-2.10667	-1.34708	0.410493	0.115155	-1.72369
BS_HV8PFRBR	LGG	6.88879	0.89716	-0.533691	0.19488	0.330011	0.285694	-0.157872	-0.0978963	1.40286	-1.20856	-1.16574	-0.00893341	0.600919	-0.323626	-1.00354
BS_G5QBBHDV	LGG	7.2233	0.42758	0.517881	0.497178	-0.186626	0.955564	0.0953801	0.281379	0.786431	-1.26028	0.170112	0.388985	0.501848	-0.18922	-0.152793
BS_1TPWFSK6	LGG	7.59021	0.444328	-0.0730525	0.529697	1.01915	0.71566	-0.60384	0.719733	0.858326	0.122605	0.132707	0.707446	0.749703	-0.59405	0.458892
BS_X0F9AYEC	LGG	7.03444	0.806206	0.916478	0.513588	0.113404	-0.0367863	0.62676	-0.490669	1.21939	-0.638284	-0.129171	-0.319157	1.42453	-0.830961	-0.749175
BS_B6M763JS	LGG	6.7663	-0.432632	-1.70347	0.197479	-0.883896	-0.00685417	-2.27436	-1.0254	0.584581	-0.586883	-2.35102	-1.07503	-0.325549	0.264362	0.0143931
BS_T2QPMZCM	LGG	5.78574	0.789684	-0.460225	-0.0156906	0.313287	-0.535744	-0.51022	-0.854691	-0.657325	-0.203095	-0.347364	-0.905596	1.83712	-0.760109	-1.08796
BS_258RRGDM	LGG	6.11594	1.08329	-0.528877	0.848908	0.188289	-0.0422849	-0.601439	0.103247	0.390271	-0.949387	0.00525449	-0.179022	1.31321	-1.5215	-0.926419
BS_B7GEH89C	LGG	6.86267	0.735127	0.480387	0.415059	-0.0448886	0.708593	0.494466	0.428494	0.29844	-0.753387	0.356609	0.44688	-0.49776	0.0828191	-0.489175
BS_R13X6TMW	LGG	6.48133	0.0856808	0.611451	-0.209542	0.230423	0.480322	0.723328	0.383648	-0.0327679	-0.793767	0.0786196	0.661672	-0.770009	0.202606	-0.418119
BS_PN2CE34A	LGG	6.88784	-0.616786	-0.441255	-0.117687	0.718493	-0.153223	-0.448844	0.206487	0.374299	-1.33312	1.41963	0.232556	0.11333	0.199332	2.31492
BS_EXYHZ6D4	LGG	4.52688	-3.04362	0.159807	-3.41052	-2.99431	-1.54226	-1.85612	-1.68648	-2.72463	2.78099	-2.0366	-1.52942	-0.657096	0.782115	-2.07689
BS_ZVZDDW2G	LGG	7.82811	0.234817	2.51924	1.28126	-0.276243	0.173839	2.05998	2.13788	1.74158	0.525899	1.51837	1.99429	1.39468	-0.0784977	0.347902
BS_Y7F9E2E9	LGG	6.97357	0.413142	-0.470658	-0.442879	-0.401803	0.0131837	-0.984851	-0.331388	-0.476206	-0.531012	-0.566034	-0.308853	1.27593	-0.299109	-1.19511
BS_YG0A13JH	LGG	6.08739	-1.75493	1.73116	-1.03362	-0.340914	-0.431647	0.641412	0.34542	-0.557205	1.44826	-0.0614403	0.553394	0.828176	0.409285	-0.509962
BS_GR46VD0Q	LGG	6.97224	-0.176917	-1.27605	-1.07823	0.626314	0.177313	-1.3692	-0.308613	1.18111	-2.39546	0.717009	-0.390053	1.60662	-0.644596	1.13845
BS_N5B2CZMH	LGG	8.18003	0.0408726	0.475289	0.191982	-0.253758	1.7316	-0.0749349	0.28318	0.454857	-0.400157	1.85599	0.167061	0.859702	-0.386597	2.13344
BS_9DZ253JY	LGG	6.12743	0.148591	-1.08466	-0.957401	-0.0259154	-1.078	-1.77975	-0.20793	-1.17629	-1.33336	-1.48108	-0.526031	2.77073	-0.750151	-1.06544
BS_1JDG6JV5	LGG	7.5018	0.494646	1.31981	0.730811	3.24263	0.657498	1.04804	2.82725	0.318665	-0.193394	0.678272	2.76504	0.309763	0.295206	0.327499
BS_QTSXW7DA	LGG	7.16718	1.2694	0.818524	0.824625	0.396989	0.407924	0.286446	0.314575	0.307226	-1.01502	0.472485	0.218659	0.645804	-0.364602	-0.338764
BS_G9XE3N9T	LGG	6.36621	0.447858	-0.478141	-0.321092	0.315422	-0.270322	-0.486556	-0.562431	-0.0950899	-0.679815	-0.36618	-0.44204	1.56466	-0.85298	-0.887186
BS_NYS8TRCB	LGG	7.4072	0.657658	-0.271783	0.141363	-0.293448	0.305369	-0.809126	0.538596	-0.491067	-0.978171	-0.247487	0.428496	1.74683	-0.811139	-1.00487
BS_94MT16N2	LGG	6.84463	0.544077	-0.783762	-0.249996	0.265953	0.295296	-0.199987	-0.41258	0.0975591	-0.483474	-0.388203	-0.392124	-0.732528	-0.550268	-0.762748
BS_TMTV769C	LGG	6.4547	1.3698	-1.02565	0.0223885	0.284597	-0.237128	-0.782069	-0.629329	0.0530472	-0.762083	-0.340344	-0.674967	1.42602	-0.24836	-0.852379
BS_ZRM0W01M	LGG	5.42167	0.467681	-1.35542	-0.317011	0.129171	-0.891112	-0.805823	-1.18344	-1.24972	0.393662	-1.14553	-1.33723	1.82414	-1.47905	-1.14845
BS_JG9JZTA9	LGG	8.58185	0.218693	-0.910878	-0.361241	0.626455	1.25994	-1.28495	-0.165127	0.888426	-0.631636	-1.56839	-0.210663	0.596926	0.867874	-0.0904108
BS_AVYNZHSB	LGG	6.49601	-0.366872	-1.93943	0.547977	-0.566292	0.610054	-2.39479	-0.896757	0.99425	-0.671055	-2.54571	-0.887457	-0.904095	0.351419	-0.29835
BS_ME3HKN2C	LGG	6.29485	0.846603	-1.00305	-0.461604	0.215838	-0.35663	-0.820976	-0.547394	-0.63408	-0.70813	-0.681249	-0.6251	1.7369	-0.794557	-0.884297
BS_SFKZSJN1	LGG	6.41057	0.371844	-0.797525	-0.287593	0.169882	-0.163892	-0.708042	-0.678139	-0.407379	-0.24452	-0.537875	-0.693956	2.04101	-1.1097	-0.97228
BS_9F09XV62	LGG	5.7223	-0.0699025	-0.171843	-0.678703	-0.866108	-0.454118	-0.852612	-0.761703	-0.66951	-0.0875941	-0.825161	-0.700492	0.472486	-0.369666	-0.908084
BS_1RXZ3BP7	LGG	7.22997	0.376358	0.797331	0.229175	-0.0418998	0.740043	0.594694	0.560088	0.175204	-0.0227918	0.809186	0.627695	-0.242325	0.823552	-0.0767766
BS_769BDPDB	LGG	8.47927	0.341188	1.42103	-0.100787	-0.164736	1.03766	0.633235	1.07417	0.32747	-0.193988	0.218841	1.10509	0.954382	0.45517	0.398078
BS_8Z3SCKB5	LGG	7.88535	-0.116168	-0.596522	-0.0879348	-0.480937	1.13199	-1.5926	-0.149331	0.631907	-0.837434	-1.30457	-0.141173	0.532391	0.486849	-0.248313
BS_T4JFN54G	LGG	7.45526	0.801414	-0.224213	0.321185	0.805619	1.04956	0.188106	0.0374775	0.741452	-1.00768	0.300173	0.0986088	-0.309803	-0.178967	-0.331352
BS_CVGFNCBJ	LGG	6.17883	0.520008	0.114373	0.87964	0.0430569	-0.423482	-0.418006	-0.625455	0.0262654	-1.37417	-0.022472	-0.574917	1.33744	-0.389	-0.904209
BS_8F9BDWY4	LGG	6.41409	0.423862	0.0501418	1.1909	-0.512437	0.438018	0.926677	-0.969645	-0.206232	0.213511	-0.619796	-0.804339	-0.957879	0.505087	-0.821021
BS_TGW6HC4X	LGG	5.89037	-1.01499	-1.1948	-1.13695	-0.0439668	-0.633164	-1.08165	-1.13548	-0.678089	0.635245	-0.982972	-1.12604	-0.219849	0.153604	-0.236583
BS_DGTPWJ59	LGG	5.81185	-0.777088	-1.90979	-2.53031	-0.270045	-1.07583	-1.91209	-1.24792	-0.648774	-0.151424	-1.39413	-1.35647	-0.945722	0.24308	-1.092
BS_CS170P7T	LGG	8.49633	0.708818	-0.119301	0.593595	-0.122738	1.89844	0.594318	0.597285	1.05871	-1.01946	-0.0759959	0.539246	0.039129	-0.115268	-0.0714311
BS_9HSGV9TJ	LGG	7.72397	0.79756	1.24105	1.39823	-0.125779	1.16059	0.806461	0.0174783	1.78493	0.730191	-0.179175	0.165731	0.391152	0.748049	-1.05416
BS_H1XPVS9A	LGG	7.48098	0.624484	0.730897	0.923491	-0.665913	0.877929	0.958917	-0.0912333	1.4838	-0.219179	-0.548888	-0.0376305	-0.610739	0.880564	-0.978405
BS_WVS02TZK	LGG	6.97559	1.22341	-0.523437	0.831378	-0.281173	0.649894	0.52941	-0.475926	0.951164	-0.0516197	0.0547957	-0.265409	-1.05972	0.153899	-0.685884
BS_3TQSE8HF	LGG	8.58443	-0.124293	-1.02635	0.213486	-0.648623	2.0927	-1.3282	-0.268043	1.13824	-0.471392	-1.51656	-0.497508	1.2787	0.323383	-0.137088
BS_3EVSN5QD	LGG	7.10221	0.256188	-1.40864	-0.450244	-0.370538	0.832305	-1.83362	-0.707194	0.934378	-0.997747	-1.64101	-0.729519	0.0634476	0.269613	0.0871388
BS_29CPJ040	LGG	8.42459	0.558792	-0.999833	0.888855	-0.368501	1.36827	-1.63978	-0.0797824	0.545583	-1.56898	-0.659676	-0.0703422	0.987711	-0.165764	0.0848233
BS_3BVVWHP5	LGG	7.44824	0.0442695	-0.592907	0.197852	-0.437625	0.489399	-1.77099	-0.288428	1.30142	-0.50664	-1.36159	-0.322294	0.325994	0.385361	-0.608865
BS_ZH1FBX50	Non-tumor	5.01731	-0.138161	0.117596	0.947622	-0.422369	-1.0957	-0.649911	0.0153811	-1.12635	0.171702	-0.0924689	-0.124628	0.93326	-0.760483	-0.748514
BS_SBFNFZ8B	Non-tumor	5.06916	0.104625	-0.476864	0.82863	-0.0411241	-0.560311	-0.898391	-0.630601	-0.288873	-0.118904	-0.668273	-0.565669	1.21848	-1.25679	-1.44963
BS_Z6MC4N8D	Non-tumor	5.31109	0.650202	0.34699	-0.448537	0.271037	-0.736475	0.613316	-1.16369	-0.337691	-1.09868	-0.0247072	-1.02592	0.78063	-0.480806	-1.21082
BS_AMQGM1V9	Non-tumor	5.33936	-0.2544	-0.543013	1.05194	-0.460427	-0.601344	-0.954578	-0.85361	-0.803354	0.231854	-0.39669	-0.819298	1.34421	-1.59871	-0.992381
BS_39CGACC7	Non-tumor	6.11037	0.0817661	-0.976075	-0.41446	-0.185551	0.35836	-1.60617	-0.466044	-0.617304	-0.841034	-0.885063	-0.482962	0.609294	-0.106267	-1.3524
BS_NVKGSMXS	Non-tumor	5.74946	0.118349	-0.690071	0.765523	0.0741654	-0.430084	-1.0077	-0.64278	-0.360864	-0.231313	-0.429825	-0.694325	1.54562	-1.53227	-1.47601
BS_4W1DBAN4	Non-tumor	4.92067	-0.218994	-0.69534	0.272641	-0.45265	-0.948102	-0.962194	-0.960052	-1.02194	0.396448	-0.745646	-1.10932	0.518934	-1.01072	-1.13663
BS_Z2NWPQKF	Non-tumor	6.15988	1.24825	-1.9707	-0.749388	-0.508523	-0.0742964	-1.86027	-0.645624	-0.773201	-1.24092	-1.46813	-0.785748	0.598398	-0.708804	-1.22824
BS_W18SF91A	Non-tumor	6.44013	0.524158	-1.61592	0.00663436	0.177858	0.0866732	-1.78683	-0.378805	-0.366668	-1.38799	-0.551778	-0.349022	1.06122	-0.373899	-1.40454
BS_60K3EQ9S	Non-tumor	5.76479	0.569951	-1.49896	-0.321648	-0.04696	0.0897633	-1.64036	-0.671054	-0.339315	-0.603086	-0.989897	-0.658854	0.629013	-0.326888	-1.51809
BS_AG4H9S3J	Non-tumor	6.95232	-0.127866	1.35663	0.215691	-0.622974	0.194738	0.561309	2.09141	-0.379301	1.16238	0.215329	1.8903	0.796651	0.272866	-0.338103
BS_XJTW0P8P	Non-tumor	5.7393	0.271255	0.40082	1.43869	-0.196232	-0.532168	-0.346533	0.244991	-0.39157	0.50409	0.55425	0.195218	0.965072	-1.66207	-0.363917
BS_VNE0ZPBS	Non-tumor	5.73066	-0.0976707	-0.663275	0.747339	-0.117251	-0.314362	-1.26557	-0.579536	-0.398229	-0.690111	-0.244369	-0.458523	1.2719	-0.582369	-0.950991
BS_MA1A3GY0	Non-tumor	7.14283	-0.156152	-1.34111	-3.05527	-0.980271	1.12226	-1.2071	-0.178523	-0.691437	0.128004	0.617041	0.00413372	-0.848192	1.8762	1.47934
BS_P44PE00R	Non-tumor	7.15376	0.21034	0.227357	1.31642	0.0386623	1.0913	-0.36348	0.224416	-0.225948	-0.0833521	-0.520845	-0.0494002	1.52827	-0.837456	-0.548212

## Sheet: 8 - COSMIC correlations
Supplementary Data 8: Pearson correlation values for TIS with COSMIC SBS signatures (source data for Fig 2d)
Note: SBS signature scores used from PBTA processed data
TIS	SBS1	SBS2	SBS3	SBS4	SBS5	SBS6	SBS7	SBS8	SBS9	SBS10	SBS11	SBS12	SBS13	SBS14	SBS15	SBS16	SBS17	SBS18	SBS19	SBS20	SBS21	SBS22	SBS23	SBS24	SBS25	SBS26	SBS27	SBS28	SBS29	SBS30
1	0.000502737	0.0503697	-0.165317	0.0460403	-0.187664	-0.0768755	-0.00549078	-0.0870531	-0.014018	0.0376416	-0.0474157	-0.0277722	0.116572	0.0346979	0.0942981	0.0303143	0.0345526	-0.0397326	-0.00325902	0.0949861	0.130591	0.0797794	0.0703555	0.0623604	0.0275895	0.0430181	0.0739856	0.115865	0.0859671	-0.0612324
0.000502737	1	-0.0146104	0.228779	-0.0314408	0.163944	0.103795	-0.0238144	0.236702	0.0706201	0.146617	0.00840695	0.0137242	0.0702119	0.128194	0.0425559	0.0613593	-0.0361844	0.0935662	-0.0198038	-0.0125162	0.517888	-0.0424202	-0.0470973	-0.0184796	0.0101268	-0.015786	-0.0287628	0.55791	-0.0235611	-0.0273767
0.0503697	-0.0146104	1	-0.0256856	-0.00700877	-0.00200956	0.136588	-0.00502837	-0.00793739	-0.0123089	-0.0052428	-0.00450943	-0.0116699	0.121495	-0.00513697	-0.00508984	-0.0168538	0.0509658	0.0146446	0.00173165	0.171571	-0.00535074	-0.00510898	-0.00471613	-0.00708208	-0.00884893	-0.0101699	-0.00470651	-0.00322664	-0.00862716	0.0201136
-0.165317	0.228779	-0.0256856	1	0.0449505	0.403579	-0.0310152	-0.00592243	0.698416	0.196703	-0.0207762	0.0250376	0.346144	0.109828	-0.0203711	-0.0200744	0.0846181	-0.0371911	-0.0110293	0.0304598	-0.0285382	-0.0204001	-0.0292489	-0.0210769	-0.0124337	-0.0274612	-0.0177865	-0.0186878	-0.012863	-0.0255798	0.384826
0.0460403	-0.0314408	-0.00700877	0.0449505	1	-0.038916	-0.016629	-0.0117635	0.122343	0.0945175	-0.0083459	-0.00717846	0.063702	-0.0123807	-0.00650896	-0.00811087	-0.0254712	-0.000480004	-0.0244815	0.103725	0.166223	-0.00914221	0.0814556	0.856161	-0.0104595	-0.0140864	-0.0156166	-0.0074922	-0.00516861	0.0498574	-0.00655863
-0.187664	0.163944	-0.00200956	0.403579	-0.038916	1	-0.0136944	-0.0262193	0.3126	0.146265	-0.0195109	-0.0143933	-0.0339261	-0.0204101	-0.0191421	-0.0190241	0.0140079	0.00234253	0.0357643	0.0221906	-0.0266072	-0.0171901	-0.0278464	-0.0345849	0.0104729	-0.029336	-0.0351899	0.0371079	-0.0121518	-0.025688	-0.0147824
-0.0768755	0.103795	0.136588	-0.0310152	-0.016629	-0.0136944	1	0.0471551	-0.0218702	-0.0166563	-0.0086278	-0.00766784	0.0769135	0.0487472	-0.00873493	-0.00772501	-0.0274231	0.030394	0.025006	-0.0239259	-0.0123191	-0.00879657	0.0813834	-0.0127524	0.00863944	0.00599862	-0.0172755	0.0851889	-0.00549833	-0.0144029	-0.00657689
-0.00549078	-0.0238144	-0.00502837	-0.00592243	-0.0117635	-0.0262193	0.0471551	1	-0.0290709	-0.0138106	-0.00558612	-0.00508887	-0.0130914	-0.0106232	-0.00579706	-0.00516672	0.0308964	-0.0110978	0.0218114	-0.0159056	0.0654897	-0.00682049	-0.00590715	-0.00714964	-0.00621699	-0.00998599	-0.0113118	-0.00531129	-0.00342633	-0.00809512	-0.00256505
-0.0870531	0.236702	-0.00793739	0.698416	0.122343	0.3126	-0.0218702	-0.0290709	1	0.079821	-0.0201447	0.0258898	0.29458	0.141847	-0.0202434	-0.0201117	0.12022	-0.0360006	0.055378	0.0257081	0.0422097	0.0121997	-0.00226642	0.039324	0.0147004	-0.0304772	0.0503018	-0.0151177	-0.0128903	0.0153538	0.131046
-0.014018	0.0706201	-0.0123089	0.196703	0.0945175	0.146265	-0.0166563	-0.0138106	0.079821	1	-0.00985301	-0.00849561	0.00321527	0.0414454	-0.00881019	-0.00926124	-0.024974	-0.0138172	0.0151534	-0.0264667	-0.0122206	-0.0112826	-0.0138033	0.0594201	-0.0132052	-0.0166588	0.00868766	-0.00854199	-0.00600694	-0.0157496	-0.00782694
0.0376416	0.146617	-0.0052428	-0.0207762	-0.0083459	-0.0195109	-0.0086278	-0.00558612	-0.0201447	-0.00985301	1	-0.00361043	-0.00932802	-0.00736746	0.998454	0.409517	-0.0137745	-0.00679918	-0.00667366	-0.0112154	-0.00579377	0.28981	-0.005956	-0.00733456	-0.00507638	-0.00708482	-0.00813004	-0.00103706	0.312642	-0.00684166	-0.00333823
-0.0474157	0.00840695	-0.00450943	0.0250376	-0.00717846	-0.0143933	-0.00766784	-0.00508887	0.0258898	-0.00849561	-0.00361043	1	0.0316414	-0.00648261	-0.00353756	0.0202575	0.0295092	-0.00677227	-0.0105898	0.412242	-0.00498913	0.0186009	-0.00512287	-0.00636253	0.000213629	-0.00609378	0.047391	-0.00324112	-0.00224027	-0.00593949	-0.000280475
-0.0277722	0.0137242	-0.0116699	0.346144	0.063702	-0.0339261	0.0769135	-0.0130914	0.29458	0.00321527	-0.00932802	0.0316414	1	-0.0167763	-0.00915483	-0.0087448	0.236102	-0.0173017	-0.0273572	-0.0245648	-0.0125818	0.119976	-0.0132447	0.0457207	-0.00776946	-0.00757041	0.42627	-0.00838769	-0.00577307	-0.0121806	0.480791
0.116572	0.0702119	0.121495	0.109828	-0.0123807	-0.0204101	0.0487472	-0.0106232	0.141847	0.0414454	-0.00736746	-0.00648261	-0.0167763	1	-0.00738475	-0.00732622	0.018139	0.0451083	0.172492	-0.0134518	0.193853	-0.00668058	-0.0106941	-0.013282	0.00549139	-0.0126404	-0.01462	0.0765695	-0.00467689	-0.0124021	-0.00599446
0.0346979	0.128194	-0.00513697	-0.0203711	-0.00650896	-0.0191421	-0.00873493	-0.00579706	-0.0202434	-0.00881019	0.998454	-0.00353756	-0.00915483	-0.00738475	1	0.40551	-0.0135416	-0.00771472	-0.010586	-0.0110415	-0.00568343	0.260489	-0.00554843	-0.00611612	-0.00553013	-0.00694182	-0.00797812	-0.00369217	0.281219	-0.00674654	-0.00327118
0.0942981	0.0425559	-0.00508984	-0.0200744	-0.00811087	-0.0190241	-0.00772501	-0.00516672	-0.0201117	-0.00926124	0.409517	0.0202575	-0.0087448	-0.00732622	0.40551	1	-0.0133947	-0.00764486	-0.0117917	-0.000369289	-0.00563839	0.121735	-0.00578953	-0.00714508	-0.00517449	-0.00628147	-0.00789715	-0.00307565	0.132746	-0.00671268	-0.00324515
0.0303143	0.0613593	-0.0168538	0.0846181	-0.0254712	0.0140079	-0.0274231	0.0308964	0.12022	-0.024974	-0.0137745	0.0295092	0.236102	0.018139	-0.0135416	-0.0133947	1	-0.015393	-0.0364099	0.0574662	-0.0187592	0.286536	-0.0196113	-0.0212916	-0.0174457	-0.0158224	0.773108	0.00236875	-0.00856939	-0.0129668	-0.0106189
0.0345526	-0.0361844	0.0509658	-0.0371911	-0.000480004	0.00234253	0.030394	-0.0110978	-0.0360006	-0.0138172	-0.00679918	-0.00677227	-0.0173017	0.0451083	-0.00771472	-0.00764486	-0.015393	1	-0.00440775	-0.0210553	-0.00572581	-0.00642977	-0.0102378	0.00646464	-0.0100003	0.312382	-0.0149901	0.5219	-0.00453034	-0.00620439	-0.00603585
-0.0397326	0.0935662	0.0146446	-0.0110293	-0.0244815	0.0357643	0.025006	0.0218114	0.055378	0.0151534	-0.00667366	-0.0105898	-0.0273572	0.172492	-0.010586	-0.0117917	-0.0364099	-0.00440775	1	-0.019784	0.310962	-0.01368	-0.017248	-0.020298	-0.0166327	0.0353386	-0.0172354	-0.0110536	-0.00763958	-0.0174778	-0.00935407
-0.00325902	-0.0198038	0.00173165	0.0304598	0.103725	0.0221906	-0.0239259	-0.0159056	0.0257081	-0.0264667	-0.0112154	0.412242	-0.0245648	-0.0134518	-0.0110415	-0.000369289	0.0574662	-0.0210553	-0.019784	1	0.0768407	-0.0126715	0.0837254	0.125519	0.00295464	0.0141866	-0.0219061	-0.0101378	-0.00700748	0.0239654	0.0363788
0.0949861	-0.0125162	0.171571	-0.0285382	0.166223	-0.0266072	-0.0123191	0.0654897	0.0422097	-0.0122206	-0.00579377	-0.00498913	-0.0125818	0.193853	-0.00568343	-0.00563839	-0.0187592	-0.00572581	0.310962	0.0768407	1	-0.00667847	-0.00615959	0.0981735	-0.00750086	-0.00979026	-0.0112068	-0.00520718	-0.00359942	-0.00829144	0.00328124
0.130591	0.517888	-0.00535074	-0.0204001	-0.00914221	-0.0171901	-0.00879657	-0.00682049	0.0121997	-0.0112826	0.28981	0.0186009	0.119976	-0.00668058	0.260489	0.121735	0.286536	-0.00642977	-0.01368	-0.0126715	-0.00667847	1	-0.0068641	-0.00817394	-0.00276522	-0.00438079	0.324095	-0.004344	0.933083	-0.00776343	-0.00384842
0.0797794	-0.0424202	-0.00510898	-0.0292489	0.0814556	-0.0278464	0.0813834	-0.00590715	-0.00226642	-0.0138033	-0.005956	-0.00512287	-0.0132447	-0.0106941	-0.00554843	-0.00578953	-0.0196113	-0.0102378	-0.017248	0.0837254	-0.00615959	-0.0068641	1	0.0676763	-0.00804549	-0.00517203	-0.0115534	-0.00534677	-0.0036959	-0.00980076	-0.00472177
0.0703555	-0.0470973	-0.00471613	-0.0210769	0.856161	-0.0345849	-0.0127524	-0.00714964	0.039324	0.0594201	-0.00733456	-0.00636253	0.0457207	-0.013282	-0.00611612	-0.00714508	-0.0212916	0.00646464	-0.020298	0.125519	0.0981735	-0.00817394	0.0676763	1	0.101067	-0.0124841	-0.013862	0.00388244	-0.00459013	0.115777	0.00291458
0.0623604	-0.0184796	-0.00708208	-0.0124337	-0.0104595	0.0104729	0.00863944	-0.00621699	0.0147004	-0.0132052	-0.00507638	0.000213629	-0.00776946	0.00549139	-0.00553013	-0.00517449	-0.0174457	-0.0100003	-0.0166327	0.00295464	-0.00750086	-0.00276522	-0.00804549	0.101067	1	-0.00957032	-0.0108834	0.11897	-0.00348745	0.724464	-0.00369625
0.0275895	0.0101268	-0.00884893	-0.0274612	-0.0140864	-0.029336	0.00599862	-0.00998599	-0.0304772	-0.0166588	-0.00708482	-0.00609378	-0.00757041	-0.0126404	-0.00694182	-0.00628147	-0.0158224	0.312382	0.0353386	0.0141866	-0.00979026	-0.00438079	-0.00517203	-0.0124841	-0.00957032	1	-0.0137431	-0.00636012	-0.00439637	-0.0116583	-0.00557103
0.0430181	-0.015786	-0.0101699	-0.0177865	-0.0156166	-0.0351899	-0.0172755	-0.0113118	0.0503018	0.00868766	-0.00813004	0.047391	0.42627	-0.01462	-0.00797812	-0.00789715	0.773108	-0.0149901	-0.0172354	-0.0219061	-0.0112068	0.324095	-0.0115534	-0.013862	-0.0108834	-0.0137431	1	-0.00729856	-0.00504956	-0.011246	-0.00647612
0.0739856	-0.0287628	-0.00470651	-0.0186878	-0.0074922	0.0371079	0.0851889	-0.00531129	-0.0151177	-0.00854199	-0.00103706	-0.00324112	-0.00838769	0.0765695	-0.00369217	-0.00307565	0.00236875	0.5219	-0.0110536	-0.0101378	-0.00520718	-0.004344	-0.00534677	0.00388244	0.11897	-0.00636012	-0.00729856	1	-0.00227584	-0.00620072	-0.00299706
0.115865	0.55791	-0.00322664	-0.012863	-0.00516861	-0.0121518	-0.00549833	-0.00342633	-0.0128903	-0.00600694	0.312642	-0.00224027	-0.00577307	-0.00467689	0.281219	0.132746	-0.00856939	-0.00453034	-0.00763958	-0.00700748	-0.00359942	0.933083	-0.0036959	-0.00459013	-0.00348745	-0.00439637	-0.00504956	-0.00227584	1	-0.00414549	-0.00206027
0.0859671	-0.0235611	-0.00862716	-0.0255798	0.0498574	-0.025688	-0.0144029	-0.00809512	0.0153538	-0.0157496	-0.00684166	-0.00593949	-0.0121806	-0.0124021	-0.00674654	-0.00671268	-0.0129668	-0.00620439	-0.0174778	0.0239654	-0.00829144	-0.00776343	-0.00980076	0.115777	0.724464	-0.0116583	-0.011246	-0.00620072	-0.00414549	1	-0.0054937
-0.0612324	-0.0273767	0.0201136	0.384826	-0.00655863	-0.0147824	-0.00657689	-0.00256505	0.131046	-0.00782694	-0.00333823	-0.000280475	0.480791	-0.00599446	-0.00327118	-0.00324515	-0.0106189	-0.00603585	-0.00935407	0.0363788	0.00328124	-0.00384842	-0.00472177	0.00291458	-0.00369625	-0.00557103	-0.00647612	-0.00299706	-0.00206027	-0.0054937	1

## Sheet: 9- LGG cohort
Supplementary Data 9: Clinical, pathologic, and molecular annotation for SickKids low-grade gliomas (source data for Figs 3a-b, 3d, 4a, 4c-d, S5b, S6b-d)
Study ID	Sample Type	LGG subtype	Tumor Inflammation Signature	Sex	Molecular Alteration	Histologic diagnosis	Location	Gross Total Resection	Progressed	Progression Free Survival (years)	Age at Diagnosis (years)	Patient Died	CDKN2A deletion	Received chemotherapy	Received radiation	Note
AY00871	LGG	IDH mutant	8.17288			Anaplastic astrocytoma
AY00890	LGG	IDH mutant	8.36809			Diffuse astrocytoma
AY00898	LGG	IDH mutant	7.09578			Diffuse astrocytoma
AY00908	LGG	IDH mutant	7.45057			Oligodendroglioma, grade 2
AY00909	LGG	IDH mutant	7.43816			Anaplastic astrocytoma
AY00913	LGG	IDH mutant	8.40228			Diffuse astrocytoma
AY00915	LGG	IDH mutant	6.86629			Diffuse astrocytoma
AY00918	LGG	IDH mutant	7.3031			Anaplastic astrocytoma
AY00925	LGG	IDH mutant	6.58984			Anaplastic astrocytoma
AY00940	LGG	IDH mutant	7.61525			Oligodendroglioma, grade 2
AY00945	LGG	IDH mutant	7.30312			Diffuse astrocytoma
AY00946	LGG	IDH mutant	6.8804			Anaplastic astrocytoma
AY00950	LGG	IDH mutant	8.40775			Anaplastic astrocytoma
AY00953	LGG	IDH mutant	7.81992			Anaplastic astrocytoma
AY00957	LGG	IDH mutant	7.21398			Oligodendroglioma, grade 2
AY00961	LGG	IDH mutant	8.12323			Anaplastic astrocytoma
AY00967	LGG	IDH mutant	7.55566			Diffuse astrocytoma
AY00968	LGG	IDH mutant	6.73683			Anaplastic astrocytoma
AY00975	LGG	IDH mutant	8.69131			Diffuse astrocytoma
AY00978	LGG	IDH mutant	7.99438			Anaplastic astrocytoma
AY00982	LGG	IDH mutant	7.45418			Diffuse astrocytoma
AY00986	LGG	IDH mutant	6.97704			Anaplastic astrocytoma
AY00992	LGG	IDH mutant	7.40966			Oligodendroglioma, grade 2
AY00993	LGG	IDH mutant	7.91135			Oligodendroglioma, grade 2
AY01034	LGG	IDH mutant	7.31			Oligodendroglioma, grade 2
AY01035	LGG	IDH mutant	6.48713			Anaplastic astrocytoma
AY01045	LGG	IDH mutant	7.86998			Anaplastic astrocytoma
AY01047	LGG	IDH mutant	7.34099			Diffuse astrocytoma
AY01054	LGG	IDH mutant	8.05349			Oligodendroglioma, grade 2
AY01196	LGG	IDH mutant	8.85071			Oligodendroglioma, grade 2
LGG1001	LGG	BRAF SNV	8.69195	Female	BRAF D594N, Kras Q61R	Pilocytic astrocytoma	Cerebellum	No	0	5.61096	8	No	0	No	No
LGG1002	LGG	BRAF SNV	10.1598	Male	BRAF V600ins	DIA/DIG	Hemispheres	Yes	0	6.11233	1	No	0	No	No
LGG1003	LGG	BRAF fusion	8.94196	Male	KIAA1549-BRAF	Pilocytic astrocytoma	Cerebellum	Yes	0	4.13699	14	No		No	No
LGG1004	LGG	FGFR altered	8.08988	Female	FGFR1-TACC1	Diffuse/low grade astrocytoma	Hemispheres	Yes	0	5.28219	13	No		No	No
LGG1005	LGG	PLGG, other	8.28522	Male	WT	Diffuse/low grade astrocytoma	Hemispheres	No	0	5.68219	11	No		No	No
LGG1007	LGG	BRAF SNV	7.66438	Male	BRAF V600E	Diffuse/low grade astrocytoma	Hemispheres	Yes	0	3.64384	14	No	0	No	No
LGG1014	LGG	BRAF SNV	10.5701	Male	BRAF V600E	Ganglioglioma	Brainstem	No	1	0.950685	8	No	0	Yes	No
LGG1016	LGG	FGFR altered	8.56263	Male	FGFR1 Mut	LGG/GNT, NOS	Hemispheres	No	1	1.89315	11	No		No	No
LGG1017	LGG	BRAF SNV	9.84372	Male	BRAF V600E	Ganglioglioma	Suprasellar/optic pathway	No	0	0.446575	18	No	0	No	No
LGG1018	LGG	PLGG, other	7.96246	Male	NF1	Pilocytic astrocytoma	Thalamus	No	1	1.63562	9	No		No	No
LGG1019	LGG	BRAF fusion	8.70072	Female	KIAA1549-BRAF	Pilocytic astrocytoma	Cerebellum	Yes	0	5.03836	12	No		No	No
LGG1020	LGG	BRAF fusion	9.78547	Female	KIAA1549-BRAF	Pilocytic astrocytoma	Thalamus	No	0	4.3589	14	No		Yes	No
LGG1069	LGG	FGFR altered	9.2749	Male	FGFR2-ERC1	Oligodendroglioma	Hemispheres	No	0	13.2274	4			No	No
LGG1071	LGG	FGFR altered	8.08066	Female	FGFR1 TKD	DNT	Hemispheres	No	0	8.70685	16			No	No
LGG1072	LGG	BRAF SNV	7.82818	Male	BRAF V600E	LGG/GNT, NOS	Hemispheres	Yes	0	3.92877	17	No	0
LGG1073	LGG	PLGG, other	8.1698	Male	MET N375S	LGG/GNT, NOS	Hemispheres	Yes	0	6.12055	13			No	No
LGG1077	LGG	BRAF SNV	8.29279	Male	BRAF V600E	Diffuse/low grade astrocytoma	Hemispheres	Yes	0	5.06575	15	No	0	No	No
LGG1082	LGG	PLGG, other	10.4592	Female	WT	Ganglioglioma	Hemispheres	Yes	0	3.75068	10	No		No	No
LGG1085	LGG	IDH mutant	8.16689	Male	IDH1	LGG/GNT, NOS	Hemispheres	No	1	0.438356		Yes		Yes	No
LGG1092	LGG	BRAF SNV	10.9212	Male	BRAF V600E	Ganglioglioma	Hemispheres	Yes	0	5.09863	12	No	0	No	No
LGG1106	LGG	PLGG, other	8.12912	Male	TERT mutation, CDKN2A deleted	Diffuse/low grade astrocytoma	Hemispheres	Yes	0	0.59726	13			No	No
LGG1112	LGG	BRAF fusion	9.30258	Female	KIAA1549-BRAF	Ganglioglioma	Hemispheres	Yes	0	3.72055	15			No	No
LGG1113	LGG	BRAF SNV	10.3728	Female	BRAF V600E	Ganglioglioma	Hemispheres	Yes	0	0.917808	16	No	0	No	No
LGG1115	LGG	BRAF SNV	8.07757	Female	BRAF V600E	Ganglioglioma	Hemispheres	Yes	0	7.33699	6	No	0	No	No
LGG1116	LGG	FGFR altered	10.7051	Male	FGFR1 TKD	Ganglioglioma	Hemispheres	Yes	0	8.63562	8	No		No	No
LGG1117	LGG	PLGG, other	9.38218	Female	SF3B1-NTRK2	Ganglioglioma	Hemispheres	Yes	0	2.68767	15			No	No
LGG1120	LGG	BRAF fusion	8.67509	Female	KIAA1549-BRAF	Pilomyxoid astrocytoma	Cerebellum	No	0	9.00822	3	No		No	No
LGG1121	LGG	BRAF fusion	9.35652	Female	KIAA1549-BRAF	Pilocytic astrocytoma	Cerebellum	No	1	0.780822	4			No	No
LGG1124_T1	LGG	PLGG, other	7.40378	Male		Oligodendroglioma	Hemispheres	No	0	6.24384		No		Yes	Yes
LGG1124_T2	LGG	PLGG, other	9.82336	Male		Oligodendroglioma	Hemispheres	No				No		Yes	Yes
LGG1127	LGG	BRAF fusion	9.28503	Female	KIAA1549-BRAF	Pilocytic astrocytoma	Cerebellum	Yes	0	2.6	13			No	No
LGG1128	LGG	BRAF SNV	8.51644	Female	BRAF V600E	Diffuse/low grade astrocytoma	Hemispheres	Yes	0	4.32877	14	No	0	No	No
LGG1131	LGG	PLGG, other	10.0411	Female	PIK3CA Q60K	Ganglioglioma	Hemispheres	Yes	0	3.02192	15			No	No
LGG1133	LGG	BRAF SNV	8.5438	Female	BRAF V600E	Ganglioglioma	Brainstem	No	0	1.6137	16	Yes	1	No	No
LGG1134	LGG	BRAF SNV	8.75653	Male	BRAF V600E	LGG/GNT, NOS	Hemispheres	Yes	0	4.1589	12	No	0	No	No
LGG1149	LGG	BRAF fusion	9.71212	Male	KIAA1549-BRAF + CDKN2A	Pilomyxoid astrocytoma	Spine	No	1	3.39178	5	Yes		Yes	No
LGG1150	LGG	PLGG, other	8.38195	Female	PDGFRA K385M	DNT	Intraventricular	Yes	1	0.958904	9	No		No	No
LGG1218	LGG	PLGG, other	10.1501	Male		Pilocytic astrocytoma	Spine	No	1	0.238356		No		No	No
LGG1219	LGG	BRAF fusion	9.33679	Male	KIAA1549-BRAF	Pilocytic astrocytoma	Cerebellum	Yes	0	2.36438	17	No		No	No
LGG1221	LGG	BRAF SNV	7.9805	Female	BRAF V600E	Ganglioglioma	Hemispheres	Yes	0	2.43014	16	No	0	No	No
LGG1222_T1	LGG	BRAF fusion	8.46159	Male	KIAA1549-BRAF	Pilocytic astrocytoma	Brainstem	No	1	1.4137	6	No		No	No
LGG1222_T2	LGG	BRAF fusion	9.35582	Male	KIAA1549-BRAF	Pilocytic astrocytoma	Brainstem	No		1.44932	6	No		No	No
LGG1224	LGG	BRAF fusion	9.18764	Male	KIAA1549-BRAF	DIA/DIG	Suprasellar/optic pathway	No	1	1.15616	2	Yes		No	No
LGG1227	LGG	BRAF SNV	7.55256	Male	BRAF V600E	LGG/GNT, NOS	Hemispheres	Yes	0	5.27397	7	No	0	No	No
LGG1228	LGG	BRAF SNV	8.88345	Female	BRAF V600E	LGG/GNT, NOS	Hemispheres	No	0	5.64384	8	No	0	No	No
LGG1232	LGG	BRAF fusion	8.84052	Male	KIAA1549-BRAF	Pilocytic astrocytoma	Cerebellum	No	0	2.72877	15	No		No	No
LGG1235	LGG	BRAF SNV	9.72328	Female	BRAF V600E	Ganglioglioma	Hemispheres	No	0	3.52055	15	No	0	No	No
LGG1239	LGG	IDH mutant	7.27725	Female	IDH1/1p19q co-deleted	Oligodendroglioma	Hemispheres	No	1	7.6137	9	No		No	No
LGG1241	LGG	BRAF fusion	9.27544	Male	KIAA1549-BRAF	Pilocytic astrocytoma	Cerebellum	Yes	0	3.91507	7	No		No	No
LGG1243	LGG	BRAF fusion	8.87659	Male	KIAA1549-BRAF	Pilocytic astrocytoma	Cerebellum	Yes	0	3.73425	9	No		No	No
LGG1245	LGG	BRAF SNV	10.3503	Male	BRAF V600E	Ganglioglioma	Hemispheres	No	0	2.32603	15	No	0	No	No
LGG1247	LGG	IDH mutant	7.72882	Male	IDH1	LGG/GNT, NOS	Hemispheres	Yes	0	1.07671	16			No	No
LGG1259	LGG	BRAF SNV	8.14107	Female	BRAF V600E	Diffuse/low grade astrocytoma	Hemispheres	No	1	3.71781	13	No	0	No	No
LGG1260	LGG	PLGG, other	8.44112	Male	GOPC-ROS1	Pilocytic astrocytoma	Intraventricular	No	0	1.9726	8	No		No	No
LGG1262	LGG	BRAF SNV	8.18655	Male	BRAF V600E + CDKN2A	Diffuse/low grade astrocytoma	Hemispheres	Yes	0	3.43288	16	No	1	No	No
LGG1263	LGG	BRAF SNV	9.93218	Female	BRAF V600E	LGG/GNT, NOS	Suprasellar/optic pathway	No	1	1.64932	3	No	0	Yes	No
LGG1268	LGG	BRAF fusion	8.81636	Female	KIAA1549-BRAF	Pilocytic astrocytoma	Thalamus	No	1	1.53699	2	No		No	No
LGG1272	LGG	FGFR altered	7.89698	Male	FGFR1 TKD	LGG/GNT, NOS	Hemispheres	No	0	5.44932				Yes	No
LGG1284	LGG	FGFR altered	7.37812	Male	FGFR4 N535D/R650H	DNT	Hemispheres	No	1	1.05205	10	No		Yes	No
LGG1308	LGG	BRAF fusion	8.7823	Female	KIAA1549-BRAF	Pilocytic astrocytoma	Suprasellar/optic pathway	No	0	3.43562		No		No	No
LGG1314	LGG	FGFR altered	8.24421	Male	FGFR2-OPTN	LGG/GNT, NOS	Hemispheres	Yes	0	2.0137	13	No		Yes	No
LGG1317	LGG	BRAF fusion	9.80309	Female	KIAA1549-BRAF	Pilocytic astrocytoma	Suprasellar/optic pathway	No	1	0.79	1	Yes		No	No
LGG1321	LGG	BRAF fusion	10.187	Male	KIAA1549-BRAF	Pilocytic astrocytoma	Suprasellar/optic pathway	No	1	1.12055	2			No	No
LGG1323	LGG	FGFR altered	7.02744	Male	FGFR1 TKD	DNT	Hemispheres	No	0	2.52877	7	No		No	No
LGG1330	LGG	FGFR altered	8.53152	Female	FGFR2-KIAA1598; MAP2K4-MAP2K4P1	LGG/GNT, NOS	Hemispheres	Yes	0	2.32603	10	No		No	No
LGG1349	LGG	PLGG, other	9.9113	Male	KRAS P34L	Pilocytic astrocytoma	Hemispheres	Yes	0	0.134247	6	No		No	No
LGG1352	LGG	BRAF fusion	9.52215	Female	KIAA1549-BRAF	Pilocytic astrocytoma	Suprasellar/optic pathway	No	1	0.547945	6	No		No	No
LGG1353	LGG	PLGG, other	8.03643	Female	KRAS E63K	Pilocytic astrocytoma	Intraventricular	No	0	1.71781	17	No			No
LGG1357	LGG	IDH mutant	7.36885	Male	FGFR3 p.G328R/IDHp.R132H/NTRK3p.R316H/PTHC1	Diffuse/low grade astrocytoma	Hemispheres	No	0	2.13425	16	No		No	No
LGG1358	LGG	FGFR altered	8.69348	Male	FGFR1 p.K656E/KIAA1549-BRAF	DLGNT	Hemispheres	No	1	1.68219	9	No		No	No
LGG1361	LGG	BRAF SNV	9.06963	Female	BRAF p.T599dup	Ganglioglioma	Hemispheres	Yes	0	1.46027	5	No	0	No	No
LGG1380	LGG	PLGG, other	10.2234	Female	CDKN2A deletion; GOLGA4-RAF1	PXA	Hemispheres	Yes	0	0.715068	12	No		No	No
LGG1390	LGG	IDH mutant	7.08787	Female	IDH1 pR132H; 1p19q	Oligodendroglioma	Hemispheres	No	0	0.520548	17	No		No	No
LGG1395	LGG	PLGG, other	9.91488	Female	KIF5B-NTRK2	Diffuse/low grade astrocytoma	Spine	No	1	0.82	1	No		No	No
LGG1414	LGG	FGFR altered	7.96265	Female	FGFR3-TACC3	Diffuse/low grade astrocytoma	Hemispheres	No	1	1.15342	13			No	No
LGG1425	LGG	FGFR altered	7.87177		FGFR2-CTN3	PLNTY	Hemispheres	Yes	0	2.13973	16			No	No
LGG143	LGG	FGFR altered	10.5542	Female	FGFR1-TACC1	Pilocytic astrocytoma	Hemispheres	Yes	1	0	9	No		Yes	Yes
LGG195	LGG	PLGG, other	9.95291	Female	MET N375S	Pilocytic astrocytoma	Suprasellar/optic pathway	No	1	3.51233	3	Yes		No	No
LGG294	LGG	FGFR altered	8.94956	Female	FGFR1 TKD	Oligodendroglioma	Hemispheres	No	1	6.72603	1	No		No	No
LGG318	LGG	FGFR altered	8.96217	Female	FGFR1-TACC1	Pilocytic astrocytoma	Cerebellum	Yes	0	7.25753	11	No		Yes	No
LGG365	LGG	PLGG, other	9.08105	Male	WT	Pilocytic astrocytoma	Thalamus	No	1	1.26849	7	No		No	No
LGG390	LGG	BRAF SNV	8.90666	Male	BRAF V600E	Pilocytic astrocytoma	Thalamus	No	1	9.99178	3	No	0	Yes	No
LGG409	LGG	PLGG, other	9.51536	Male	NF1	Optic glioma	Suprasellar/optic pathway	No	1	10.3397	2	No		Yes	No
LGG486_T1	LGG	PLGG, other	10.3976	Male	NF1 + FGFR1	Pilomyxoid astrocytoma	Suprasellar/optic pathway	No	1	13.263	3	Yes		Yes	No
LGG486_T2	LGG	PLGG, other	9.23601	Male	NF1 + FGFR1	Pilomyxoid astrocytoma	Suprasellar/optic pathway	No		13.263	3	Yes		Yes	No
LGG486_T3	LGG	PLGG, other	9.4643	Male	NF1 + FGFR1	Pilomyxoid astrocytoma	Suprasellar/optic pathway	No		13.263	3	Yes		No	No
LGG516	LGG	BRAF fusion	8.66748	Male	KIAA1549-BRAF	Diffuse/low grade astrocytoma	Hemispheres	Yes	0	6.85479	11	No		No	No
LGG534	LGG	FGFR altered	9.26379	Male	FGFR1-TACC1	Pilocytic astrocytoma	Hemispheres	No	1	7.27123	1	No		No	No
LGG629	LGG	PLGG, other	8.63399	Female	WT	Oligodendroglioma	Hemispheres	No	1	6.3863	4	No		No	No
LGG661	LGG	PLGG, other	9.40508	Female	WT	Pilocytic astrocytoma	Brainstem	No	1	1.2411	5	No		Yes	No
LGG663	LGG	PLGG, other	8.35701	Female	MYBL1	LGG/GNT, NOS	Hemispheres	No	0	13.1342	3	No		No	No
LGG672	LGG	FGFR altered	10.4999	Male	FGFR1 del.	DIA/DIG	Hemispheres	Yes	0	15.9616	1	No		No	No
LGG714_T1	LGG	BRAF fusion	9.62408	Female	KIAA1549-BRAF	Pilomyxoid astrocytoma	Suprasellar/optic pathway	No	1	1.99452	2	No		Yes	No
LGG714_T2	LGG	BRAF fusion	8.83101	Female	KIAA1549-BRAF	Pilomyxoid astrocytoma	Suprasellar/optic pathway	No		8.74795	2	No		Yes	No
LGG731	LGG	FGFR altered	8.20731	Female	FGFR1 TKD	Pilocytic astrocytoma	Hemispheres	No	1	2.40274	1	No		Yes	No
LGG747	LGG	PLGG, other	9.86851	Female	MYB	Angiocentric glioma	Hemispheres	Yes	0	12.1315	6	No		No	No
LGG751_T1	LGG	FGFR altered	8.09195	Female	FGFR1 W289_L290insW	Diffuse/low grade astrocytoma	Thalamus	No	1	0	3	No		No	No
LGG751_T2	LGG	FGFR altered	8.67687	Female	FGFR1P.W289dup	Diffuse/low grade astrocytoma	Thalamus	No		0	3	No		No	No
LGG767	LGG	BRAF SNV	8.34216	Male	BRAF V600E	Ganglioglioma	Hemispheres	Yes	0	5.11233	15	No	0	No	No
LGG768	LGG	FGFR altered	8.38975	Male	FGFR1 Mut	Pilocytic astrocytoma	Cerebellum	Yes	0	3.16164	15	No		No	No
LGG769	LGG	PLGG, other	8.10412	Male	WT	DNT	Hemispheres	No	1	5.13425	3	No		No	No
LGG781	LGG	BRAF fusion	9.12326	Female	KIAA1549-BRAF	Pilocytic astrocytoma	Cerebellum	Yes	0	11.3151	4	No		No	No
LGG785	LGG	BRAF fusion	10.0868	Female	KIAA1549-BRAF	Pilocytic astrocytoma	Brainstem	No	0	10.8712	6	No		No	No
LGG788	LGG	BRAF fusion	8.05134	Female	KIAA1549-BRAF	Pilocytic astrocytoma	Cerebellum	No	0	6.70685	11	No		No
LGG792	LGG	BRAF SNV	8.16087	Female	BRAF V600E	Diffuse/low grade astrocytoma	Hemispheres	Yes	0	4.93425	12	No	0	No	No
LGG796	LGG	BRAF fusion	9.41539	Female	KIAA1549-BRAF	Optic glioma	Suprasellar/optic pathway	No	1	0.38	1	No		Yes	No
LGG803	LGG	BRAF fusion	10.1287	Female	CLCN6-BRAF	Pilocytic astrocytoma	Hemispheres	Yes	0	5.39726	12	No		No	No
LGG804	LGG	BRAF fusion	9.08915	Male	KIAA1549-BRAF	Pilocytic astrocytoma	Cerebellum	Yes	0	9.08493	5	No		No	No
LGG809	LGG	PLGG, other	8.8472	Male	SRGAP3-RAF1	Pilocytic astrocytoma	Hemispheres	Yes	0	5.47123	9	No		No	No
LGG810	LGG	BRAF fusion	9.71937	Female	KIAA1549-BRAF	Diffuse/low grade astrocytoma	Cerebellum	No	0	7.01644	5	No		No	No
LGG812	LGG	FGFR altered	8.04445	Female	FGFR1 TKD	Pilocytic astrocytoma	Hemispheres	No	1	3.27123	9			No	No
LGG813	LGG	BRAF fusion	10.4711	Female	KIAA1549-BRAF	Pilocytic astrocytoma	Cerebellum	Yes	0	1.39726	14	No		No	No
LGG816	LGG	FGFR altered	9.20908	Male	FGFR2-INA	Ganglioglioma	Hemispheres	Yes	0	0	17	No		No	No
LGG817	LGG	BRAF SNV	9.28338	Male	BRAF V600E	Ganglioglioma	Hemispheres	Yes	0	4.86027	11	No	0	No	No
LGG821	LGG	BRAF fusion	8.97359	Female	KIAA1549-BRAF	Pilocytic astrocytoma	Spine	No	0	0.0109589	14	No
LGG824	LGG	BRAF SNV	9.17853	Male	BRAF V600E + CDKN2A	PXA	Hemispheres	No	1	3.75616	9	No	1
LGG825	LGG	BRAF fusion	9.16646	Male	KIAA1549-BRAF	Pilocytic astrocytoma	Brainstem	No	1	1.67397	13	No		No	No
LGG827	LGG	BRAF fusion	9.49463	Female	KIAA1549-BRAF	Pilocytic astrocytoma	Cerebellum	Yes	0	4.35068	14	No		No	No
LGG828	LGG	BRAF fusion	9.28439	Male	KIAA1549-BRAF	Pilocytic astrocytoma	Thalamus	No	0	4.2274	14	No		No	No
LGG830	LGG	BRAF fusion	9.69536	Female	KIAA1549-BRAF	Pilocytic astrocytoma	Thalamus	No	0	10.6247	5	No		No	No
LGG832	LGG	BRAF fusion	8.48445	Male	KIAA1549-BRAF	Pilocytic astrocytoma	Cerebellum	Yes	0	10.2192	4	No		No	No
LGG834	LGG	PLGG, other	8.31825	Male	MID1-NTRK2	LGG/GNT, NOS	Hemispheres	No	0	12.8466	2	No		No	No
LGG836	LGG	BRAF fusion	9.15041	Female	KIAA1549-BRAF	Pilocytic astrocytoma	Cerebellum	Yes	0	1.4274	3	No		No	No
LGG841	LGG	BRAF fusion	10.2973	Male	KIAA1549-BRAF	Pilocytic astrocytoma	Cerebellum	No	0	8.28219	3	No		No	No
LGG842	LGG	BRAF fusion	9.24962	Female	KIAA1549-BRAF + CDKN2A	Ganglioglioma	Cerebellum	No	0	4.52055	13	No		No	No
LGG846	LGG	PLGG, other	7.69884	Female	WT	Diffuse/low grade astrocytoma	Brainstem	No	1	0		Yes		No	No
LGG853	LGG	BRAF fusion	8.48489	Female	KIAA1549-BRAF	Pilocytic astrocytoma	Cerebellum	Yes	0	9.71233	7	No		No
LGG855	LGG	BRAF fusion	8.46414	Male	KIAA1549-BRAF	Pilocytic astrocytoma	Cerebellum	Yes	0	7.74795	6	No		No	No
LGG856	LGG	BRAF fusion	9.68534	Female	KIAA1549-BRAF	Pilocytic astrocytoma	Cerebellum	Yes	0	8.23836	11	No		No	No
LGG857	LGG	BRAF fusion	10.2073	Female	KIAA1549-BRAF	Pilocytic astrocytoma	Cerebellum	No	1	0.868493	6	No		No	No
LGG858	LGG	FGFR altered	7.58768	Male	FGFR1 TKD	DNT	Hemispheres	No	0	9	7	No		No	No
LGG860	LGG	PLGG, other	7.66987	Male	MYB	Angiocentric glioma	Hemispheres	Yes	0	6.42192	4	No		No	No
LGG864	LGG	PLGG, other	9.55984	Female	ALK	Ganglioglioma	Hemispheres	No	0	9.6137	1	No		No	No
LGG865_T1	LGG	BRAF SNV	9.80132	Female	BRAF V600E + CDKN2A	Ganglioglioma	Hemispheres	No	1	0.227397	11	No	1	No	No
LGG865_T3	LGG	BRAF SNV	8.75343	Female	BRAF V600E + CDKN2A	Ganglioglioma	Hemispheres	No		7.29	11	No	1	No	No	excluded from survival curves as multiple samples for sample patient
LGG868	LGG	BRAF fusion	11.806	Male	KIAA1549-BRAF	Diffuse/low grade astrocytoma	Hemispheres	Yes	0	0.539726	17	No		No	No
LGG871	LGG	BRAF fusion	8.71099	Male	KIAA1549-BRAF	Ganglioglioma	Hemispheres	Yes	0	3.55342	14	No		No	No
LGG873	LGG	FGFR altered	7.43239	Female	FGFR1 TKD	DNT	Hemispheres	No	0	9.27671	8	No		No	No
LGG875	LGG	BRAF SNV	8.38721	Female	BRAF V600E	Diffuse/low grade astrocytoma	Cerebellum	Yes	0	9.83562	17	No	0	No	No
LGG880	LGG	BRAF fusion	9.36261	Male	KIAA1549-BRAF	Pilocytic astrocytoma	Thalamus	Yes	0	0.619178	6	No		No	No
LGG881	LGG	PLGG, other	8.50629	Male	WT	LGG/GNT, NOS	Hemispheres	Yes	0	7.18082	11	No		No	No
LGG882	LGG	BRAF fusion	9.18353	Female	KIAA1549-BRAF	Ganglioglioma	Cerebellum	Yes	0	8.99452	11	No		No	No
LGG885	LGG	BRAF fusion	9.95143	Male	KIAA1549-BRAF	Ganglioglioma	Intraventricular	Yes	0	4.09589	13	No		No	No
LGG886	LGG	BRAF fusion	9.76636	Female	KIAA1549-BRAF	Pilocytic astrocytoma	Cerebellum	Yes	0	3.69863	15	No		No	No
LGG887	LGG	FGFR altered	8.92338	Female	FGFR2-CTN3	LGG/GNT, NOS	Hemispheres	Yes	0	2.00274	6	No		No	No
LGG888	LGG	PLGG, other	8.76859	Female	QKI-RAF1	Pilocytic astrocytoma	Hemispheres	No	1	3.09863	8	No		No	No
LGG889	LGG	BRAF SNV	8.89061	Male	BRAF V600E	Diffuse/low grade astrocytoma	Cerebellum	No	0	4.3589	12	No	0	No	No
LGG890	LGG	PLGG, other	8.30018	Male	WT	Diffuse/low grade astrocytoma	Intraventricular	No	0	2.09315	4	No		No	No
LGG893	LGG	BRAF fusion	10.2047	Male	KIAA1549-BRAF	Pilocytic astrocytoma	Hemispheres	No	0	2.91507		No		Yes	No
LGG894	LGG	BRAF fusion	9.28491	Female	KIAA1549-BRAF	Pilocytic astrocytoma	Cerebellum	No	0	4.74795	13	No		No	No
LGG896	LGG	BRAF SNV	11.635	Male	BRAF V600E	Ganglioglioma	Hemispheres	Yes	0	4.37534	13	No	0	No	No
LGG897	LGG	FGFR altered	9.51555	Male	FGFR2-INA	Diffuse/low grade astrocytoma	Hemispheres	Yes	0	8.33973	9	No		No	No
LGG900	LGG	BRAF fusion	9.43495	Male	KIAA1549-BRAF	Pilocytic astrocytoma	Cerebellum	No	1	3.25205		No		No	No
LGG901	LGG	BRAF fusion	9.58351	Female	KIAA1549-BRAF	Pilocytic astrocytoma	Brainstem	No	0	7.60822	3	No		No	No
LGG902	LGG	PLGG, other	9.46978	Female	QKI-RAF1	Pilocytic astrocytoma	Brainstem	No	1	1.06027	12	No		No	No
LGG903_T1	LGG	BRAF fusion	9.37932	Female	KIAA1549-BRAF	Pilomyxoid astrocytoma	Hemispheres	No	1	0.230137	2			Yes	No
LGG903_T2	LGG	BRAF fusion	9.327	Female	KIAA1549-BRAF	Pilomyxoid astrocytoma	Hemispheres	No		0.230137	2			Yes	No
LGG908	LGG	BRAF SNV	9.13017	Female	BRAF V600E	Ganglioglioma	Hemispheres	No	0	5.75068	12	No	0	No	No
LGG910	LGG	PLGG, other	8.21153	Male	MYB	Angiocentric glioma	Hemispheres	Yes	0	8.2274	7	No		No	No
LGG911	LGG	BRAF fusion	8.98613	Male	KIAA1549-BRAF	Pilocytic astrocytoma	Cerebellum	No	0	7.90411	7	No		No	No
LGG913	LGG	BRAF fusion	9.79869	Female	KIAA1549-BRAF	Pilocytic astrocytoma	Thalamus	No	0	1.01096	6	No		No	No
LGG914	LGG	BRAF fusion	8.93272	Female	KIAA1549-BRAF	Pilocytic astrocytoma	Hemispheres	No	1	3.70685	6			No	No
LGG916	LGG	BRAF fusion	8.62861	Female	KIAA1549-BRAF	Pilocytic astrocytoma	Cerebellum	Yes	0	7.90959	4	No		No	No
LGG917	LGG	BRAF fusion	9.39611	Female	KIAA1549-BRAF	Pilocytic astrocytoma	Cerebellum	No	1	5.47397	5	No		No	No
LGG919	LGG	BRAF fusion	9.164	Male	KIAA1549-BRAF	Pilocytic astrocytoma	Cerebellum	Yes	0	2.53425	15	No		No	No
LGG921	LGG	BRAF fusion	8.96802	Male	KIAA1549-BRAF	Pilocytic astrocytoma	Cerebellum	No	0	7.43562	3	No		No	No
LGG922	LGG	BRAF fusion	9.11476	Female	KIAA1549-BRAF	Pilocytic astrocytoma	Cerebellum	Yes	0	2.67945	15	No		No	No
LGG924	LGG	BRAF SNV	7.87585	Male	BRAF V600E	Diffuse/low grade astrocytoma	Cerebellum	Yes	0	7.40822	3	No	0	No	No
LGG929	LGG	FGFR altered	8.42373	Female	FGFR1-TACC1	Pilocytic astrocytoma	Cerebellum	Yes	0	7.03014	6	No		No	No
LGG930	LGG	BRAF fusion	9.8667	Female	KIAA1549-BRAF	Diffuse/low grade astrocytoma	Cerebellum	Yes	0	4.84658	4	No		No	No
LGG931	LGG	BRAF fusion	9.03097	Female	KIAA1549-BRAF	Pilocytic astrocytoma	Brainstem	No	1	4.78082	2			No	No
LGG933	LGG	PLGG, other	8.39366	Male	MYBL1	Diffuse/low grade astrocytoma	Hemispheres	No	1	0.49863	2	No		No	No
LGG937	LGG	BRAF fusion	10.2211	Male	KIAA1549-BRAF	Pilocytic astrocytoma	Spine	No	0	6.99452	7	No		No	No
LGG938	LGG	BRAF fusion	9.77839	Male	KIAA1549-BRAF	Pilocytic astrocytoma	Cerebellum	Yes	0	6.43288	7	No		No	No
LGG940	LGG	BRAF fusion	9.54807	Female	KIAA1549-BRAF	Pilocytic astrocytoma	Cerebellum	No	0	6.68493	4	No		No	No
LGG941	LGG	BRAF fusion	9.95709	Female	TAX1BP1-BRAF	Pilocytic astrocytoma	Hemispheres	Yes	0	4.52329	13	No		No	No
LGG943	LGG	PLGG, other	9.26096	Female	FYCO-RAF1	Pilocytic astrocytoma	Hemispheres	Yes	0	4.45205	15	No		No	No
LGG944	LGG	PLGG, other	10.3814	Female	WT	Pilocytic astrocytoma	Suprasellar/optic pathway	No	0	2.20274	15	No		No	No
LGG946	LGG	BRAF SNV	8.26112	Male	BRAF V600E	Diffuse/low grade astrocytoma	Hemispheres	Yes	0	3.24932	15	No	0	No	No
LGG948	LGG	PLGG, other	9.46491	Male	KRAS Q22K	Pilocytic astrocytoma	Hemispheres	No	0	6.36164	8	No		No	No
LGG950	LGG	BRAF SNV	9.97433	Male	BRAF V600E	Ganglioglioma	Spine	No	0	5.85205	6	No	0	No	No
LGG952	LGG	BRAF fusion	8.63968	Female	KIAA1549-BRAF	Pilomyxoid astrocytoma	Suprasellar/optic pathway	No	1	4.03562	2	No		Yes	No
LGG954	LGG	BRAF fusion	9.17034	Female	KIAA1549-BRAF	Pilocytic astrocytoma	Hemispheres	Yes	0	7.75068	12	No		No	No
LGG955	LGG	BRAF fusion	9.05868	Female	KIAA1549-BRAF	Pilocytic astrocytoma	Cerebellum	Yes	0	5.11781	9	No		No	No
LGG956	LGG	BRAF fusion	9.96264	Male	KIAA1549-BRAF	Pilocytic astrocytoma	Cerebellum	Yes	0	1.58082	5	No		No	No
LGG959	LGG	PLGG, other	7.77681	Male	ALK	Diffuse/low grade astrocytoma	Suprasellar/optic pathway	No	1	0.320548		No		Yes	No
LGG962	LGG	BRAF fusion	9.3447	Male	KIAA1549-BRAF	Diffuse/low grade astrocytoma	Cerebellum	No	1	1.28493	1			No	No
LGG969	LGG	BRAF fusion	8.9801	Female	KIAA1549-BRAF	Pilocytic astrocytoma	Cerebellum	Yes	0	5.44932	8	No		No	No
LGG981	LGG	BRAF fusion	9.01327	Female	KIAA1549-BRAF	Pilocytic astrocytoma	Cerebellum	No	0	1.70685	6	No		No	No
LGG984	LGG	BRAF fusion	9.35158	Male	KIAA1549-BRAF	Pilocytic astrocytoma	Cerebellum	No	1	1.83288	2	No		No	No
LGG986	LGG	BRAF fusion	8.87156	Female	KIAA1549-BRAF	Pilocytic astrocytoma	Suprasellar/optic pathway	No	1	3.53425	8	No		No	No
LGG991	LGG	BRAF SNV	9.7178	Female	BRAF V600E + CDKN2A	PXA	Hemispheres	No	0	3.10411	16	No	1	Yes	No
LGG995	LGG	FGFR altered	9.18137	Male	FGFR1N546D	Optic glioma	Suprasellar/optic pathway	No	1	0.643836	11	No		Yes	No
LGG997	LGG	BRAF SNV	9.22855	Male	BRAF V600E	Ganglioglioma	Hemispheres	Yes	0	2.17534	15	No	0	No	No

## Sheet: 10 - LGG differential exp
Supplementary Data 10: Differential expression testing for BRAF mutant vs. BRAF fused LGG (source data for Fig 3c)
Gene	statistic	dm	Pval	Padj	log2FC
CHAD	12.6397	4.39876	1.72135e-23	1.77299e-21	-4.39876
IL12A	-9.21	-1.26643	1.79762e-15	9.25773e-14	1.26643
CKMT2	-8.80827	-1.40269	1.53807e-14	5.28071e-13	1.40269
FZR1	-6.03069	-0.272081	2.02869e-08	5.22387e-07	0.272081
GBP1	5.71698	1.00319	8.69771e-08	1.79173e-06	-1.00319
CD163	4.98049	1.68531	2.25356e-06	3.86862e-05	-1.68531
TNXB	-4.90045	-0.961052	3.16123e-06	4.65152e-05	0.961052
ICOSLG	4.7836	0.668979	5.15143e-06	6.63247e-05	-0.668979
DNER	4.70831	1.01474	7.02992e-06	8.04535e-05	-1.01474
TAP1	4.19057	0.458604	5.48521e-05	0.000564976	-0.458604
HLA-DRB1	3.61484	0.77408	0.000447341	0.00418874	-0.77408
PRKCA	3.47435	0.427781	0.000722948	0.0062053	-0.427781
CSF1R	3.23184	0.473039	0.00160476	0.0127146	-0.473039
JAK2	-3.20153	-0.247736	0.00176785	0.0130063	0.247736
STAT3	2.85178	0.200477	0.00515558	0.0354016	-0.200477
SPOP	-2.71908	-0.167842	0.00756128	0.0486758	0.167842
HAVCR2	2.61219	0.380104	0.0101971	0.0581781	-0.380104
MRC1	2.61987	0.590451	0.00998323	0.0581781	-0.590451
STAT1	2.59361	0.337999	0.0107319	0.0581781	-0.337999
CD14	2.44873	0.515078	0.0158454	0.081604	-0.515078
IL10	2.42908	0.464954	0.0166853	0.0816675	-0.464954
NKG7	2.41207	0.452607	0.0174435	0.0816675	-0.452607
CD86	2.31808	0.383823	0.0222131	0.0994761	-0.383823
ARID2	2.28766	0.147746	0.0239856	0.102938	-0.147746
TNNC2	-2.25574	-0.317987	0.0259781	0.10703	0.317987
CMKLR1	2.21565	0.480029	0.0286845	0.109426	-0.480029
CD74	2.22944	0.440167	0.0277269	0.109426	-0.440167
VTCN1	2.08796	0.362841	0.0390094	0.13855	-0.362841
CCR4	2.09018	0.331144	0.0388053	0.13855	-0.331144
IGL	2.06262	0.834801	0.041401	0.141639	-0.834801
JAK1	2.05009	0.115633	0.0426291	0.141639	-0.115633
BRD7	-2.03377	-0.220295	0.0442759	0.142513	0.220295
CD274	-1.98599	-0.278066	0.0494134	0.15423	0.278066
CD8A	-1.87756	-0.399854	0.0629751	0.185327	0.399854
IL17A	1.88257	0.284538	0.0622853	0.185327	-0.284538
GZMB	-1.83855	-0.390456	0.068562	0.196164	0.390456
TAP2	1.8219	0.173944	0.0710688	0.19784	-0.173944
B2M	1.73515	0.327104	0.0853935	0.231461	-0.327104
IDO1	1.72161	0.345701	0.0878296	0.23196	-0.345701
HLA-E	1.69308	0.225295	0.0931468	0.239853	-0.225295
PBRM1	-1.65233	-0.111847	0.101196	0.254223	0.111847
PDCD1	1.58092	0.312418	0.116642	0.271563	-0.312418
CD276	-1.57223	-0.213317	0.118644	0.271563	0.213317
OR7A5	-1.59782	-0.266979	0.112828	0.271563	0.266979
TNF	1.58323	0.454334	0.116115	0.271563	-0.454334
GPR171	1.55701	0.247178	0.122216	0.273658	-0.247178
VEGFA	1.51697	0.357134	0.132019	0.289318	-0.357134
CXCR6	1.42649	0.297256	0.156435	0.329404	-0.297256
NCR3LG1	-1.42555	-0.181473	0.156707	0.329404	0.181473
CCL4	1.40135	0.708893	0.163802	0.337432	-0.708893
VSIR	1.26244	0.206495	0.209344	0.422792	-0.206495
TLR8	1.21867	0.22738	0.225463	0.442239	-0.22738
HHLA2	1.20361	0.213993	0.231213	0.442239	-0.213993
IFNG	1.20195	0.187399	0.231853	0.442239	-0.187399
TGFB1	1.18695	0.151802	0.237692	0.445132	-0.151802
PSMB10	1.13661	0.202149	0.258062	0.47465	-0.202149
GZMA	1.12531	0.219659	0.262801	0.474886	-0.219659
CD38	1.08371	0.208038	0.280761	0.498594	-0.208038
ICOS	1.06161	0.179185	0.290638	0.502172	-0.179185
TIGIT	1.05744	0.202864	0.292528	0.502172	-0.202864
CD19	-0.985564	-0.181856	0.326416	0.511707	0.181856
GZMK	0.984576	0.257109	0.326899	0.511707	-0.257109
ITGAL	1.01687	0.209225	0.31135	0.511707	-0.209225
ITGAM	-0.982553	-0.121824	0.32789	0.511707	0.121824
CCL5	0.986823	0.236938	0.325801	0.511707	-0.236938
CD80	0.994041	0.167772	0.32229	0.511707	-0.167772
CD3E	0.951196	0.247114	0.3435	0.528067	-0.247114
FCMR	0.922403	0.165586	0.358249	0.542642	-0.165586
NT5E	0.90557	0.123822	0.367057	0.547925	-0.123822
TAPBP	0.861664	0.0764667	0.390665	0.574836	-0.0764667
LAMP1	0.844927	0.172195	0.399906	0.580145	-0.172195
CD68	0.806827	0.150967	0.421432	0.602882	-0.150967
IL12B	0.666371	0.105962	0.506508	0.687615	-0.105962
STING1	0.677916	0.100351	0.499187	0.687615	-0.100351
OMD	-0.665024	-0.211895	0.507367	0.687615	0.211895
IL2	0.66521	0.0985433	0.507248	0.687615	-0.0985433
HLA-DQA1	-0.645862	-0.458828	0.519655	0.695123	0.458828
ITM2A	0.605771	0.0964121	0.545861	0.720816	-0.0964121
TNFRSF9	0.587196	0.104205	0.558223	0.72781	-0.104205
HPGD	0.548129	0.0777976	0.584666	0.752757	-0.0777976
LAG3	0.537169	0.0786577	0.592189	0.75303	-0.0786577
CD47	0.517536	0.0565066	0.605776	0.760914	-0.0565066
FASLG	0.494644	0.0885133	0.621795	0.771625	-0.0885133
APOL3	0.405555	0.0539419	0.685823	0.800534	-0.0539419
CXCL9	0.413842	0.112511	0.67976	0.800534	-0.112511
CTLA4	0.40414	0.0896034	0.68686	0.800534	-0.0896034
MS4A1	0.397516	0.0721827	0.691724	0.800534	-0.0721827
CD27	0.41711	0.0788614	0.677375	0.800534	-0.0788614
PDCD1LG2	0.439082	0.0626076	0.661426	0.800534	-0.0626076
NFKB1	-0.377713	-0.0346567	0.70634	0.808367	0.0346567
IL4	0.358001	0.0666266	0.720999	0.816076	-0.0666266
ADAMDEC1	0.342954	0.0918881	0.732259	0.819812	-0.0918881
CD4	0.261478	0.0440981	0.794192	0.876951	-0.0440981
LCK	0.253513	0.0537387	0.800325	0.876951	-0.0537387
FOXP3	0.240544	0.0375083	0.810337	0.878576	-0.0375083
CD7	-0.176495	-0.0331662	0.860216	0.913448	0.0331662
CSF2	-0.176467	-0.0272405	0.860238	0.913448	0.0272405
CDK4	0.118995	0.00863742	0.905487	0.951685	-0.00863742
STAT5A	-0.102749	-0.0105428	0.918341	0.955446	0.0105428
CD84	-0.0657064	-0.0122577	0.947726	0.957088	0.0122577
CD28	0.0677544	0.0118316	0.946099	0.957088	-0.0118316
CXCL10	-0.0539253	-0.00971199	0.957088	0.957088	0.00971199
FGL2	-0.0651572	-0.0129471	0.948162	0.957088	0.0129471

[truncated: 12 more sheets: 11 - LGG clusters, 12 - tumor content, 13 - HGG cohort, 14 - primary vs recurrent, 15- PBTA HGG SNVs, 16 - PBTA HGG CNVs, 17 - MMRD cohort, 18 - ICI treatment data, 19 - MMRD variant types, 20 - MMRD TP53 variants, 21 - QC data, 22 - NanoString vs RNAseq]
